# Supplementary material for: First Report and Comprehensive Risk Index of blaIMP-1-Harboring Brucella anthropi in Municipal Wastewater-Irrigated Soil
Source: Microorganisms. 2026 Mar 18;14(3):688. doi: 10.3390/microorganisms14030688 (PMC13029125; doi:10.3390/microorganisms14030688)
Supplement: Supplementary file 1 [file microorganisms-14-00688-s001.zip]

Archive with 10 entries (10 files):
- FigureS1.tiff
- Table S1(updated).xlsx
- Table S2.xlsx
- Table S3.xlsx
- Table S4 GENO.csv
- Table S5ARGrank.csv
- Table S6 VFDB rank.xlsx
- Table S7R.xlsx
- Table S8 CONTIGS.xlsx
- Table S9 mutation.xlsx
