# Supplementary material for: First Report and Comprehensive Risk Index of blaIMP-1-Harboring Brucella anthropi in Municipal Wastewater-Irrigated Soil
Source: Microorganisms. 2026 Mar 18;14(3):688. doi: 10.3390/microorganisms14030688 (PMC13029125; doi:10.3390/microorganisms14030688)
Supplement: Supplementary file 1 [file microorganisms-14-00688-s001.zip › Table S1(updated).xlsx]

## Sheet: Table S1 VFDB
Table S1. Virulence factor homologs in B. anthropi SBA01 identified against the VFDB database. Data displays the closest pathogenic homologs (predominantly Brucella melitensis), query coverage, and amino acid sequence identity. Key determinants for intracellular survival and immune evasion are highlighted.
Source	Source ID	Source Organism	Gene	Product	Classification	Subject Coverage	Query Coverage	Identity	E-value
VFDB	VFG051253	Brucella melitensis bv. 1 str. 16M	BPE123	FIG00450037: hypothetical protein	Effector delivery system	100	100	80	4.03e-70
VFDB	VFG011414	Brucella melitensis bv. 1 str. 16M	kdsA	2-Keto-3-deoxy-D-manno-octulosonate-8-phosphate synthase (EC 2.5.1.55)	Immune modulation	100	100	93	1.23e-189
VFDB	VFG011424	Brucella melitensis bv. 1 str. 16M	kdsB	3-deoxy-manno-octulosonate cytidylyltransferase (EC 2.7.7.38)	Immune modulation	98	99	89	1.05e-156
VFDB	VFG011528	Brucella melitensis bv. 1 str. 16M	manCcore	Mannose-1-phosphate guanylyltransferase (EC 2.7.7.13) / Mannose-6-phosphate isomerase (EC 5.3.1.8)	Immune modulation	100	100	85	1.2e-303
VFDB	VFG002222	Brucella melitensis bv. 1 str. 16M	manCoAg	Mannose-1-phosphate guanylyltransferase (EC 2.7.7.13) / Mannose-6-phosphate isomerase (EC 5.3.1.8)	Immune modulation	100	100	94	0
VFDB	VFG002221	Brucella melitensis bv. 1 str. 16M	manAoAg	Mannose-6-phosphate isomerase ManA (EC 5.3.1.8)	Immune modulation	100	100	88	1.14e-276
VFDB	VFG002219	Brucella melitensis bv. 1 str. 16M	cgs	Cyclic beta-1,2-glucan synthase (EC 2.4.1.-)	Immune modulation	100	99	91	0
VFDB	VFG011533	Brucella melitensis bv. 1 str. 16M	lpxK	Tetraacyldisaccharide 4'-kinase (EC 2.7.1.130)	Immune modulation	99	99	81	1.5e-206
VFDB	VFG051244	Brucella melitensis bv. 1 str. 16M	BPE043	Kinesin-like protein	Effector delivery system	98	100	80	0
VFDB	VFG011404	Brucella melitensis bv. 1 str. 16M	lpxA	Acyl-[acyl-carrier-protein]--UDP-N-acetylglucosamine O-acyltransferase (EC 2.3.1.129)	Immune modulation	100	100	88	1.69e-153
VFDB	VFG011409	Brucella melitensis bv. 1 str. 16M	lpxB	Lipid-A-disaccharide synthase (EC 2.4.1.182)	Immune modulation	98	98	85	8.83e-242
VFDB	VFG051158	Brucella melitensis bv. 1 str. 16M	bspB	FIG00450436: hypothetical protein	Effector delivery system	100	100	87	9.87e-115
VFDB	VFG051176	Brucella melitensis bv. 1 str. 16M	bspE	Two-component transcriptional response regulator, LuxR family	Effector delivery system	100	100	89	7.39e-164
VFDB	VFG045340	Brucella melitensis bv. 1 str. 16M	ricA	Carbonic anhydrase-like protein MJ0304	Effector delivery system	100	100	90	7.43e-95
VFDB	VFG011453	Brucella melitensis bv. 1 str. 16M	wbpZ	Mannosyltransferase WbkE	Immune modulation	99	99	86	9.74e-240
VFDB	VFG011429	Brucella melitensis bv. 1 str. 16M	acpXL	Acyl carrier protein	Immune modulation	100	100	98	1.03e-62
VFDB	VFG011394	Brucella melitensis bv. 1 str. 16M	lpxD	UDP-3-O-[3-hydroxymyristoyl] glucosamine N-acyltransferase (EC 2.3.1.191)	Immune modulation	100	100	82	3.03e-162
VFDB	VFG011430	Brucella melitensis bv. 1 str. 16M	acpXL	Acyl carrier protein	Immune modulation	100	100	98	1.57e-48
VFDB	VFG011389	Brucella melitensis bv. 1 str. 16M	lpxC	UDP-3-O-[3-hydroxymyristoyl] N-acetylglucosamine deacetylase (EC 3.5.1.108)	Immune modulation	100	91	85	3.2e-178
VFDB	VFG051149	Brucella melitensis bv. 1 str. 16M	bspA	hypothetical protein NAS141_09886	Effector delivery system	100	100	89	1.25e-119
VFDB	VFG016780	Bartonella bacilliformis KC583	fliY	Flagellar motor switch protein FliN	Motility	100	64	85	4.54e-41
VFDB	VFG011631	Brucella melitensis bv. 1 str. 16M	bvrS	Sensor histidine kinase ChvG (EC 2.7.3.-)	Regulation	99	99	90	0
VFDB	VFG051262	Brucella melitensis bv. 1 str. 16M	BPE275	FIG056164: rhomboid family serine protease	Effector delivery system	100	100	83	1.52e-153
VFDB	VFG011626	Brucella melitensis bv. 1 str. 16M	bvrR	DNA-binding response regulator ChvI	Regulation	100	100	99	2.4e-168
VFDB	VFG011399	Brucella melitensis bv. 1 str. 16M	fabZ	3-hydroxyacyl-[acyl-carrier-protein] dehydratase, FabZ form (EC 4.2.1.59)	Immune modulation	99	99	93	7.72e-102
VFDB	VFG011419	Brucella melitensis bv. 1 str. 16M	htrB	Lipid A biosynthesis lauroyl acyltransferase (EC 2.3.1.241)	Immune modulation	100	100	91	1.93e-213
VFDB	VFG051185	Brucella melitensis bv. 1 str. 16M	bspF	Protein involved in cellulose biosynthesis (CelD)	Effector delivery system	100	100	85	5.36e-276
VFDB	VFG002220	Brucella melitensis bv. 1 str. 16M	pgm	Phosphoglucomutase (EC 5.4.2.2)	Immune modulation	100	100	92	0
VFDB	VFG011510	Brucella melitensis bv. 1 str. 16M	lpsB/lpcC	Lipopolysaccharide core biosynthesis mannosyltransferase WadC	Immune modulation	96	100	86	2.3e-213
VFDB	VFG051235	Brucella melitensis bv. 1 str. 16M	BPE005	cAMP-binding proteins - catabolite gene activator and regulatory subunit of cAMP-dependent protein kinases	Effector delivery system	97	98	89	5.44e-93
VFDB	VFG011519	Brucella melitensis bv. 1 str. 16M	wbpL	Undecaprenyl-glycosyltransferase WbkF	Immune modulation	99	99	80	6.95e-179
VFDB	VFG011535	Brucella melitensis bv. 1 str. 16M	waaA/kdtA	3-deoxy-D-manno-octulosonic acid transferase (EC 2.4.99.12)(EC 2.4.99.13)	Immune modulation	100	100	87	5.12e-290
