# Supplementary material for: First Report and Comprehensive Risk Index of blaIMP-1-Harboring Brucella anthropi in Municipal Wastewater-Irrigated Soil
Source: Microorganisms. 2026 Mar 18;14(3):688. doi: 10.3390/microorganisms14030688 (PMC13029125; doi:10.3390/microorganisms14030688)
Supplement: Supplementary file 1 [file microorganisms-14-00688-s001.zip › Table S2.xlsx]

## Sheet: Table S2 CARD
Table S2. Inventory of resistance determinants identified in the B. anthropi SBA01 genome. Gene prediction was performed using the CARD and BV-BRC databases. Results show high-confidence hits (>90% identity) correlating with the observed multidrug-resistant phenotype. Note the co-localization of sul1 and qacEΔ1, indicative of a class 1 integron structure.
Source Organism	ARG	Product	Classification	Antibiotics Class	Antibiotics	Subject Coverage	Query Coverage	Identity	E-value
Acinetobacter baumannii AYE	adeF	Multidrug efflux system, inner membrane proton/drug antiporter (RND type) => MexQ of MexPQ-OpmE system	antibiotic efflux	fluoroquinolone; tetracycline;	tetracycline	98	98	62	0
Acinetobacter baumannii	AAC(6')-Ib4	Aminoglycoside N(6')-acetyltransferase (EC 2.3.1.82) => AAC(6')-Ib/AAC(6')-II	antibiotic inactivation	aminoglycoside;	tobramycin;amikacin;kanamycin A	100	100	99	1.60997e-137
Vibrio fluvialis	sul1	Dihydropteroate synthase type-2 (EC 2.5.1.15) @ Sulfonamide resistance protein	antibiotic target replacement	sulfonamide;	sulfisoxazole;sulfadiazine;sulfamethizole;sulfacetamide;sulfadimidine;mafenide;sulfasalazine;sulfamethoxazole;sulfadoxine	100	100	100	0
Acinetobacter baumannii AYE	adeF	RND efflux system, inner membrane transporter	antibiotic efflux	fluoroquinolone; tetracycline;	tetracycline	100	100	71	0
Pseudomonas aeruginosa	IMP-1	Subclass B1 beta-lactamase (EC 3.5.2.6) => IMP family	antibiotic inactivation	penem; carbapenem; penam; cephamycin; cephalosporin;		100	100	100	0
Pseudomonas aeruginosa	qacEdelta1	Small multidrug resistance (SMR) efflux transporter => QacE delta 1, quaternary ammonium compounds	antibiotic efflux	disinfecting agents and antiseptics;		100	100	100	1.10361e-76
Escherichia coli	floR	Chloramphenicol/florfenicol resistance, MFS efflux pump => FloR family	antibiotic efflux	phenicol;	chloramphenicol;florfenicol	100	100	96	0
Acinetobacter baumannii AYE	adeF	RND efflux system, inner membrane transporter	antibiotic efflux	fluoroquinolone; tetracycline;	tetracycline	97	98	48	0
Brucella anthropi	OCH-5	Class C beta-lactamase (EC 3.5.2.6) => OCH family, extended-spectrum	antibiotic inactivation	monobactam; cephalosporin; cephamycin; penam; penem;		100	100	98	0
Bacteria, Viruses, Fungi, and other genome sequence associated with antimicrobial resistance	qacG	small multidrug resistance family (SMR) protein	antibiotic efflux	disinfecting agents and antiseptics;	benzalkonium chloride	94	91	45	1.10758e-23
