# Supplementary material for: First Report and Comprehensive Risk Index of blaIMP-1-Harboring Brucella anthropi in Municipal Wastewater-Irrigated Soil
Source: Microorganisms. 2026 Mar 18;14(3):688. doi: 10.3390/microorganisms14030688 (PMC13029125; doi:10.3390/microorganisms14030688)
Supplement: Supplementary file 1 [file microorganisms-14-00688-s001.zip › Table S3.xlsx]

## Sheet: Table S3 Phage
Table S3. Annotation of the domesticated prophage region within the megaplasmid pSBA01-large. Coordinates 103,148–116,311 denote the prophage remnant flanked by attL and attR sites. "Classification" indicates the closest phage lineage homolog. Note the accumulation of mosaic mobile elements (Is5, ISRSO10, Stx2-phage transposases) lacking functional toxin cargo, indicative of a recombinogenic hots…
CDS Position	BLAST Hit	E-Value
103148..103159	attL	0
103506..104216	PROPHAGE_Mesorh_MAFF303099: transposase; PP_00113; phage(gi13475314)	4.98e-74
complement(104248..104586)	hypothetical; PP_00115	0
104587..104934	hypothetical; PP_00114	0
104918..105868	PROPHAGE_Escher_CFT073: transposase/IS protein; PP_00116; phage(gi26248359)	4.27e-25
complement(105936..106250)	PROPHAGE_Brucel_1330: IS5 family transposase orfB; PP_00117; phage(gi23501423)	1e-18
complement(106271..106624)	PROPHAGE_Brucel_1330: IS5 family transposase orfA; PP_00118; phage(gi23501422)	3.62e-41
complement(106924..107514)	PHAGE_Gordon_Daredevil_NC_048021: hypothetical protein; PP_00119; phage(gi100128)	8.73e-23
108067..108780	PROPHAGE_Mesorh_MAFF303099: transposase; PP_00120; phage(gi13475314)	1.39e-109
complement(108956..109252)	hypothetical; PP_00121	0
complement(109252..110874)	PHAGE_Stx2_c_1717_NC_011357: transposase; PP_00122; phage(gi209447153)	4.28e-120
complement(110938..111285)	PHAGE_Stx2_c_1717_NC_011357: transposase; PP_00123; phage(gi209447152)	5.39e-33
complement(111282..111656)	PROPHAGE_Ralsto_GMI1000: ISRSO10-transposase ORFA protein; PP_00124; phage(gi17546153)	1.17e-06
complement(111751..111903)	hypothetical; PP_00125	0
complement(111900..112388)	hypothetical; PP_00126	0
complement(112642..113361)	hypothetical; PP_00127	0
113522..114394	PHAGE_Burkho_phi1026b_NC_005284: gp58; PP_00128; phage(gi38707948)	1.22e-05
114481..115194	PROPHAGE_Mesorh_MAFF303099: transposase; PP_00129; phage(gi13475314)	3.63e-110
complement(115410..115889)	hypothetical; PP_00130	0
complement(116004..116495)	hypothetical; PP_00131	0
116300..116311	attR	0
complement(116516..116914)	PHAGE_Prochl_P_SSM3_NC_021559: heat shock protein; PP_00132; phage(gi514231309)	5.84e-06
