# Supplementary material for: First Report and Comprehensive Risk Index of blaIMP-1-Harboring Brucella anthropi in Municipal Wastewater-Irrigated Soil
Source: Microorganisms. 2026 Mar 18;14(3):688. doi: 10.3390/microorganisms14030688 (PMC13029125; doi:10.3390/microorganisms14030688)
Supplement: Supplementary file 1 [file microorganisms-14-00688-s001.zip › Table S4 GENO.csv]

Table S4 The evolutionary tree involves information about the genome.
Genome ID	Genome Name	Other Names	NCBI Taxon ID	Taxon Lineage IDs	Taxon Lineage Names	Superkingdom	Kingdom	Phylum	Class	Order	Family	Genus	Species	Genome Status	Strain	Serovar	Biovar	Pathovar	MLST	Segment	Subtype	H_type	N_type	H1 Clade Global	H1 Clade US	H5 Clade	pH1N1-like	Lineage	Clade	Subclade	Other Typing	Culture Collection	Type Strain	Reference	Genome Quality	Completion Date	Publication	Authors	BioProject Accession	BioSample Accession	Assembly Accession	SRA Accession	GenBank Accessions	Sequencing Center	Sequencing Status	Sequencing Platform	Sequencing Depth	Assembly Method	Chromosome
1151114.3	Ochrobactrum anthropi CTS-325		1151114	131567;2;3379134;1224;28211;356;118882;2826938;234;529;1151114	cellular organisms;Bacteria;Pseudomonadati;Pseudomonadota;Alphaproteobacteria;Hyphomicrobiales;Brucellaceae;Brucella/Ochrobactrum group;Brucella;Brucella anthropi;Brucella anthropi CTS-325	Bacteria	Pseudomonadati	Pseudomonadota	Alphaproteobacteria	Hyphomicrobiales	Brucellaceae	Brucella	Brucella anthropi	WGS	CTS-325																				Good	2012-03-07T00:00:00Z			PRJNA85133	SAMN02469799	GCA_000251205.1		AIII00000000	Fujian Institute of Research on the Structure of Matter, CAS	WGS
439375.7	Ochrobactrum anthropi ATCC 49188		439375	131567;2;3379134;1224;28211;356;118882;2826938;234;529;439375	cellular organisms;Bacteria;Pseudomonadati;Pseudomonadota;Alphaproteobacteria;Hyphomicrobiales;Brucellaceae;Brucella/Ochrobactrum group;Brucella;Brucella anthropi;Brucella anthropi ATCC 49188	Bacteria	Pseudomonadati	Pseudomonadota	Alphaproteobacteria	Hyphomicrobiales	Brucellaceae	Brucella	Brucella anthropi	Complete	ATCC 49188																	ATCC 49188			Good	2007-07-12T00:00:00Z			PRJNA19485	SAMN02598421	GCA_000017405.1		CP000758,CP000759,CP000762,CP000763,CP000760,CP000761	DOE Joint Genome Institute	Complete
529.12	Ochrobactrum anthropi strain FRAF13		529	131567;2;3379134;1224;28211;356;118882;2826938;234;529	cellular organisms;Bacteria;Pseudomonadati;Pseudomonadota;Alphaproteobacteria;Hyphomicrobiales;Brucellaceae;Brucella/Ochrobactrum group;Brucella;Brucella anthropi	Bacteria	Pseudomonadati	Pseudomonadota	Alphaproteobacteria	Hyphomicrobiales	Brucellaceae	Brucella	Brucella anthropi	WGS	FRAF13																				Good	2016-02-26T00:00:00Z			PRJNA312205	SAMN04495806	GCF_001575075.1		LSVB00000000	University of Houston	WGS	Illumina MiSeq	144.52x	SPAdes v. 3.6.2
529.157	Ochrobactrum anthropi strain RH4WT86		529	131567;2;3379134;1224;28211;356;118882;2826938;234;529	cellular organisms;Bacteria;Pseudomonadati;Pseudomonadota;Alphaproteobacteria;Hyphomicrobiales;Brucellaceae;Brucella/Ochrobactrum group;Brucella;Brucella anthropi	Bacteria	Pseudomonadati	Pseudomonadota	Alphaproteobacteria	Hyphomicrobiales	Brucellaceae	Brucella	Brucella anthropi	WGS	RH4WT86																				Good	2020-08-10T00:00:00Z			PRJNA547127	SAMN12024925	GCA_014138145.1		JACGXF000000000	DOE Joint Genome Institute	WGS	Illumina	312.0x	SPAdes v. 3.13.0
529.174	Ochrobactrum anthropi strain MAG47		529	131567;2;3379134;1224;28211;356;118882;2826938;234;529	cellular organisms;Bacteria;Pseudomonadati;Pseudomonadota;Alphaproteobacteria;Hyphomicrobiales;Brucellaceae;Brucella/Ochrobactrum group;Brucella;Brucella anthropi	Bacteria	Pseudomonadati	Pseudomonadota	Alphaproteobacteria	Hyphomicrobiales	Brucellaceae	Brucella	Brucella anthropi	WGS	MAG47																				Good	2020-10-07T00:00:00Z			PRJNA663545	SAMN16148045	GCA_014860045.1		JACZKO000000000	Radboud University Nijmegen	WGS	Illumina MiSeq	157.18x	MEGAHIT v. 1.2.9
529.176	Ochrobactrum anthropi strain PBO		529	131567;2;3379134;1224;28211;356;118882;2826938;234;529	cellular organisms;Bacteria;Pseudomonadati;Pseudomonadota;Alphaproteobacteria;Hyphomicrobiales;Brucellaceae;Brucella/Ochrobactrum group;Brucella;Brucella anthropi	Bacteria	Pseudomonadati	Pseudomonadota	Alphaproteobacteria	Hyphomicrobiales	Brucellaceae	Brucella	Brucella anthropi	Complete	PBO																			Representative	Good	2020-11-10T00:00:00Z			PRJNA673670	SAMN16619790	GCA_015326295.1		CP064062,CP064063,CP064064	The Institute of Oceanology, Chinese Academy of Sciences	Complete	Illumina PE150	2.3x	Unicycler v. V2.0 and V3.0
529.178	Ochrobactrum anthropi strain FDAARGOS_1039 strain Not applicable		529	131567;2;3379134;1224;28211;356;118882;2826938;234;529	cellular organisms;Bacteria;Pseudomonadati;Pseudomonadota;Alphaproteobacteria;Hyphomicrobiales;Brucellaceae;Brucella/Ochrobactrum group;Brucella;Brucella anthropi	Bacteria	Pseudomonadati	Pseudomonadota	Alphaproteobacteria	Hyphomicrobiales	Brucellaceae	Brucella	Brucella anthropi	Complete																		ATCC:49188D-5			Good	2020-12-20T00:00:00Z			PRJNA231221	SAMN16357208	GCA_016128015.1		CP066050,CP066053,CP066051,CP066052,CP066054	US Food and Drug Administration	Complete	Pacbio; Illumina	774.88x	SMRT v. 8.0.0, HGAP v. 4
529.184	Ochrobactrum anthropi strain SOA01		529	131567;2;3379134;1224;28211;356;118882;2826938;234;529	cellular organisms;Bacteria;Pseudomonadati;Pseudomonadota;Alphaproteobacteria;Hyphomicrobiales;Brucellaceae;Brucella/Ochrobactrum group;Brucella;Brucella anthropi	Bacteria	Pseudomonadati	Pseudomonadota	Alphaproteobacteria	Hyphomicrobiales	Brucellaceae	Brucella	Brucella anthropi	WGS	SOA01																				Good	2021-02-13T00:00:00Z			PRJNA698411	SAMN17717947	GCA_016887905.1		JAFEHG000000000	Sri Sathya Sai Institute of Higher Learning	WGS	Illumina HiSeq; Oxford Nanopore MinION	193.23x	Unicycler v. 0.4.8
529.286	Brucella anthropi SBA01		529	131567;2;3379134;1224;28211;356;118882;2826938;234;529	cellular organisms;Bacteria;Pseudomonadati;Pseudomonadota;Alphaproteobacteria;Hyphomicrobiales;Brucellaceae;Brucella/Ochrobactrum group;Brucella;Brucella anthropi	Bacteria	Pseudomonadati	Pseudomonadota	Alphaproteobacteria	Hyphomicrobiales	Brucellaceae	Brucella	Brucella anthropi	WGS	SBA01																				Good	2022-08-19T00:00:00Z			PRJNA860020	SAMN29815251	GCA_024720755.1		JANFHU000000000		WGS	Illumina NovaSeq	150.0x	SPAdes v. NOV-2020
529.287	Brucella anthropi strain CGMCC 1.17299		529	131567;2;3379134;1224;28211;356;118882;2826938;234;529	cellular organisms;Bacteria;Pseudomonadati;Pseudomonadota;Alphaproteobacteria;Hyphomicrobiales;Brucellaceae;Brucella/Ochrobactrum group;Brucella;Brucella anthropi	Bacteria	Pseudomonadati	Pseudomonadota	Alphaproteobacteria	Hyphomicrobiales	Brucellaceae	Brucella	Brucella anthropi	Complete	CGMCC 1.17299																				Good	2022-08-31T00:00:00Z			PRJNA870724	SAMN30383443	GCA_024799785.1		CP103345,CP103346,CP103347,CP103348,CP103349	Nanjing Normal University		PacBio	12.0x	FALCON v. v0.3.0
529.289	Brucella anthropi CGMCC 1.17299		529	131567;2;3379134;1224;28211;356;118882;2826938;234;529	cellular organisms;Bacteria;Pseudomonadati;Pseudomonadota;Alphaproteobacteria;Hyphomicrobiales;Brucellaceae;Brucella/Ochrobactrum group;Brucella;Brucella anthropi	Bacteria	Pseudomonadati	Pseudomonadota	Alphaproteobacteria	Hyphomicrobiales	Brucellaceae	Brucella	Brucella anthropi	Complete	CGMCC 1.17299																				Good	2022-08-31T00:00:00Z			PRJNA870724	SAMN30383443	GCA_024799785.1		CP103345,CP103346,CP103347,CP103348,CP103349		Complete	PacBio	12.0x	FALCON v. v0.3.0
529.299	Brucella anthropi IPG1		529	131567;2;3379134;1224;28211;356;118882;2826938;234;529	cellular organisms;Bacteria;Pseudomonadati;Pseudomonadota;Alphaproteobacteria;Hyphomicrobiales;Brucellaceae;Brucella/Ochrobactrum group;Brucella;Brucella anthropi	Bacteria	Pseudomonadati	Pseudomonadota	Alphaproteobacteria	Hyphomicrobiales	Brucellaceae	Brucella	Brucella anthropi	WGS	IPG1																				Good	2023-02-13T00:00:00Z			PRJNA925922	SAMN32818113	GCA_028620865.1		JAQNBG000000000			Illumina	100x	SPAdes v. 1. 3.15.5
529.304	Brucella anthropi GD04131		529	131567;2;3379134;1224;28211;356;118882;2826938;234;529	cellular organisms;Bacteria;Pseudomonadati;Pseudomonadota;Alphaproteobacteria;Hyphomicrobiales;Brucellaceae;Brucella/Ochrobactrum group;Brucella;Brucella anthropi	Bacteria	Pseudomonadati	Pseudomonadota	Alphaproteobacteria	Hyphomicrobiales	Brucellaceae	Brucella	Brucella anthropi	WGS	GD04131																				Good	2023-04-19T00:00:00Z			PRJNA868296	SAMN30525587	GCA_029835385.1		JAODZT000000000			Illumina HiSeq	52.099x	Unicycler v. 0.4.9
529.305	Brucella anthropi GD04066		529	131567;2;3379134;1224;28211;356;118882;2826938;234;529	cellular organisms;Bacteria;Pseudomonadati;Pseudomonadota;Alphaproteobacteria;Hyphomicrobiales;Brucellaceae;Brucella/Ochrobactrum group;Brucella;Brucella anthropi	Bacteria	Pseudomonadati	Pseudomonadota	Alphaproteobacteria	Hyphomicrobiales	Brucellaceae	Brucella	Brucella anthropi	WGS	GD04066																				Good	2023-04-19T00:00:00Z			PRJNA868296	SAMN30525522	GCA_029836675.1		JAOECF000000000			Illumina HiSeq	44.854x	Unicycler v. 0.4.9
529.306	Brucella anthropi GD04001		529	131567;2;3379134;1224;28211;356;118882;2826938;234;529	cellular organisms;Bacteria;Pseudomonadati;Pseudomonadota;Alphaproteobacteria;Hyphomicrobiales;Brucellaceae;Brucella/Ochrobactrum group;Brucella;Brucella anthropi	Bacteria	Pseudomonadati	Pseudomonadota	Alphaproteobacteria	Hyphomicrobiales	Brucellaceae	Brucella	Brucella anthropi	WGS	GD04001																				Good	2023-04-19T00:00:00Z			PRJNA868296	SAMN30525457	GCA_029837975.1		JAOEES000000000			Illumina HiSeq	73.33x	Unicycler v. 0.4.9
529.307	Brucella anthropi GD03889		529	131567;2;3379134;1224;28211;356;118882;2826938;234;529	cellular organisms;Bacteria;Pseudomonadati;Pseudomonadota;Alphaproteobacteria;Hyphomicrobiales;Brucellaceae;Brucella/Ochrobactrum group;Brucella;Brucella anthropi	Bacteria	Pseudomonadati	Pseudomonadota	Alphaproteobacteria	Hyphomicrobiales	Brucellaceae	Brucella	Brucella anthropi	WGS	GD03889																				Good	2023-04-19T00:00:00Z			PRJNA868296	SAMN30525345	GCA_029840335.1		JAOCCH000000000			Illumina HiSeq	113.732x	Unicycler v. 0.4.9
529.308	Brucella anthropi GD03669		529	131567;2;3379134;1224;28211;356;118882;2826938;234;529	cellular organisms;Bacteria;Pseudomonadati;Pseudomonadota;Alphaproteobacteria;Hyphomicrobiales;Brucellaceae;Brucella/Ochrobactrum group;Brucella;Brucella anthropi	Bacteria	Pseudomonadati	Pseudomonadota	Alphaproteobacteria	Hyphomicrobiales	Brucellaceae	Brucella	Brucella anthropi	WGS	GD03669																				Good	2023-04-19T00:00:00Z			PRJNA868296	SAMN30525125	GCA_029844765.1		JAOCKN000000000			Illumina HiSeq	150.016x	Unicycler v. 0.4.9
529.31	Brucella anthropi MWF001		529	131567;2;3379134;1224;28211;356;118882;2826938;234;529	cellular organisms;Bacteria;Pseudomonadati;Pseudomonadota;Alphaproteobacteria;Hyphomicrobiales;Brucellaceae;Brucella/Ochrobactrum group;Brucella;Brucella anthropi	Bacteria	Pseudomonadati	Pseudomonadota	Alphaproteobacteria	Hyphomicrobiales	Brucellaceae	Brucella	Brucella anthropi	Complete	MWF001																				Good	2023-07-23T00:00:00Z			PRJNA991498	SAMN36295337	GCA_030518775.1		CP130430,CP130431			PacBio; Illumina	167.0x	Canu v. 2.2; Racon v. 1.5.0; Polypolish
529.311	Brucella anthropi CTOTU47951		529	131567;2;3379134;1224;28211;356;118882;2826938;234;529	cellular organisms;Bacteria;Pseudomonadati;Pseudomonadota;Alphaproteobacteria;Hyphomicrobiales;Brucellaceae;Brucella/Ochrobactrum group;Brucella;Brucella anthropi	Bacteria	Pseudomonadati	Pseudomonadota	Alphaproteobacteria	Hyphomicrobiales	Brucellaceae	Brucella	Brucella anthropi	WGS	CTOTU47951																				Good	2023-09-26T00:00:00Z	36760505		PRJNA850115	SAMN29160658	GCA_031985945.1		DAMAAW000000000			Illumina	16.7x	SPAdes v. 3.15.2
529.313	Brucella anthropi CTOTU48749		529	131567;2;3379134;1224;28211;356;118882;2826938;234;529	cellular organisms;Bacteria;Pseudomonadati;Pseudomonadota;Alphaproteobacteria;Hyphomicrobiales;Brucellaceae;Brucella/Ochrobactrum group;Brucella;Brucella anthropi	Bacteria	Pseudomonadati	Pseudomonadota	Alphaproteobacteria	Hyphomicrobiales	Brucellaceae	Brucella	Brucella anthropi	WGS	CTOTU48749																				Good	2023-09-27T00:00:00Z	36760505		PRJNA850115	SAMN29161368	GCA_032056605.1		DAMBCC000000000			Illumina	8x	SPAdes v. 3.15.2
529.314	Brucella anthropi CTOTU49492		529	131567;2;3379134;1224;28211;356;118882;2826938;234;529	cellular organisms;Bacteria;Pseudomonadati;Pseudomonadota;Alphaproteobacteria;Hyphomicrobiales;Brucellaceae;Brucella/Ochrobactrum group;Brucella;Brucella anthropi	Bacteria	Pseudomonadati	Pseudomonadota	Alphaproteobacteria	Hyphomicrobiales	Brucellaceae	Brucella	Brucella anthropi	WGS	CTOTU49492																				Good	2023-09-27T00:00:00Z	36760505		PRJNA850115	SAMN29162125	GCA_032059425.1		DAMCAT000000000			Illumina	2.9x	SPAdes v. 3.15.2
529.315	Brucella anthropi CTOTU48818		529	131567;2;3379134;1224;28211;356;118882;2826938;234;529	cellular organisms;Bacteria;Pseudomonadati;Pseudomonadota;Alphaproteobacteria;Hyphomicrobiales;Brucellaceae;Brucella/Ochrobactrum group;Brucella;Brucella anthropi	Bacteria	Pseudomonadati	Pseudomonadota	Alphaproteobacteria	Hyphomicrobiales	Brucellaceae	Brucella	Brucella anthropi	WGS	CTOTU48818																				Good	2023-09-27T00:00:00Z	36760505		PRJNA850115	SAMN29161437	GCA_032061665.1		DAMBET000000000			Illumina	4.6x	SPAdes v. 3.15.2
529.317	Brucella anthropi CTOTU48477		529	131567;2;3379134;1224;28211;356;118882;2826938;234;529	cellular organisms;Bacteria;Pseudomonadati;Pseudomonadota;Alphaproteobacteria;Hyphomicrobiales;Brucellaceae;Brucella/Ochrobactrum group;Brucella;Brucella anthropi	Bacteria	Pseudomonadati	Pseudomonadota	Alphaproteobacteria	Hyphomicrobiales	Brucellaceae	Brucella	Brucella anthropi	WGS	CTOTU48477																				Good	2023-09-27T00:00:00Z	36760505		PRJNA850115	SAMN29161142	GCA_032079925.1		DAMATM000000000			Illumina	4.2x	SPAdes v. 3.15.2
529.318	Brucella anthropi CTOTU50525		529	131567;2;3379134;1224;28211;356;118882;2826938;234;529	cellular organisms;Bacteria;Pseudomonadati;Pseudomonadota;Alphaproteobacteria;Hyphomicrobiales;Brucellaceae;Brucella/Ochrobactrum group;Brucella;Brucella anthropi	Bacteria	Pseudomonadati	Pseudomonadota	Alphaproteobacteria	Hyphomicrobiales	Brucellaceae	Brucella	Brucella anthropi	WGS	CTOTU50525																				Good	2023-09-27T00:00:00Z	36760505		PRJNA850115	SAMN29163758	GCA_032100445.1		DAMDJM000000000			Illumina	6.4x	SPAdes v. 3.15.2
529.32	Brucella anthropi CTOTU49978		529	131567;2;3379134;1224;28211;356;118882;2826938;234;529	cellular organisms;Bacteria;Pseudomonadati;Pseudomonadota;Alphaproteobacteria;Hyphomicrobiales;Brucellaceae;Brucella/Ochrobactrum group;Brucella;Brucella anthropi	Bacteria	Pseudomonadati	Pseudomonadota	Alphaproteobacteria	Hyphomicrobiales	Brucellaceae	Brucella	Brucella anthropi	WGS	CTOTU49978																				Good	2023-09-27T00:00:00Z	36760505		PRJNA850115	SAMN29163260	GCA_032105565.1		DAMCQI000000000			Illumina	17.5x	SPAdes v. 3.15.2
529.321	Brucella anthropi CTOTU49956		529	131567;2;3379134;1224;28211;356;118882;2826938;234;529	cellular organisms;Bacteria;Pseudomonadati;Pseudomonadota;Alphaproteobacteria;Hyphomicrobiales;Brucellaceae;Brucella/Ochrobactrum group;Brucella;Brucella anthropi	Bacteria	Pseudomonadati	Pseudomonadota	Alphaproteobacteria	Hyphomicrobiales	Brucellaceae	Brucella	Brucella anthropi	WGS	CTOTU49956																				Good	2023-09-27T00:00:00Z	36760505		PRJNA850115	SAMN29163238	GCA_032106325.1		DAMCPM000000000			Illumina	70.5x	SPAdes v. 3.15.2
529.322	Brucella anthropi CTOTU50108		529	131567;2;3379134;1224;28211;356;118882;2826938;234;529	cellular organisms;Bacteria;Pseudomonadati;Pseudomonadota;Alphaproteobacteria;Hyphomicrobiales;Brucellaceae;Brucella/Ochrobactrum group;Brucella;Brucella anthropi	Bacteria	Pseudomonadati	Pseudomonadota	Alphaproteobacteria	Hyphomicrobiales	Brucellaceae	Brucella	Brucella anthropi	WGS	CTOTU50108																				Good	2023-09-27T00:00:00Z	36760505		PRJNA850115	SAMN29163384	GCA_032111865.1		DAMCVC000000000			Illumina	143.1x	SPAdes v. 3.15.2
529.323	Brucella anthropi CTOTU50082		529	131567;2;3379134;1224;28211;356;118882;2826938;234;529	cellular organisms;Bacteria;Pseudomonadati;Pseudomonadota;Alphaproteobacteria;Hyphomicrobiales;Brucellaceae;Brucella/Ochrobactrum group;Brucella;Brucella anthropi	Bacteria	Pseudomonadati	Pseudomonadota	Alphaproteobacteria	Hyphomicrobiales	Brucellaceae	Brucella	Brucella anthropi	WGS	CTOTU50082																				Good	2023-09-27T00:00:00Z	36760505		PRJNA850115	SAMN29163358	GCA_032112875.1		DAMCUC000000000			Illumina	3.5x	SPAdes v. 3.15.2
529.33	Ochrobactrum anthropi strain UBA809		529	131567;2;3379134;1224;28211;356;118882;2826938;234;529	cellular organisms;Bacteria;Pseudomonadati;Pseudomonadota;Alphaproteobacteria;Hyphomicrobiales;Brucellaceae;Brucella/Ochrobactrum group;Brucella;Brucella anthropi	Bacteria	Pseudomonadati	Pseudomonadota	Alphaproteobacteria	Hyphomicrobiales	Brucellaceae	Brucella	Brucella anthropi	WGS	UBA809																				Good	2017-09-15T00:00:00Z	28894102		PRJNA348753	SAMN06451070	GCA_002296345.1		DBIF00000000	University of Queensland	WGS	Illumina	16.82x	CLC de novo assembler v. 4.4.1
529.331	Brucella anthropi IITD-KLINJ-A06		529	131567;2;3379134;1224;28211;356;118882;2826938;234;529	cellular organisms;Bacteria;Pseudomonadati;Pseudomonadota;Alphaproteobacteria;Hyphomicrobiales;Brucellaceae;Brucella/Ochrobactrum group;Brucella;Brucella anthropi	Bacteria	Pseudomonadati	Pseudomonadota	Alphaproteobacteria	Hyphomicrobiales	Brucellaceae	Brucella	Brucella anthropi	WGS	IITD-KLINJ-A06																				Good	2024-02-09T00:00:00Z			PRJNA904512	SAMN31844011	GCA_036527355.1		JAQBSG000000000			Oxford Nanopore MinION	319.18x	FLYE v. 2.9
529.333	Brucella anthropi CTOTU49628		529	131567;2;3379134;1224;28211;356;118882;2826938;234;529	cellular organisms;Bacteria;Pseudomonadati;Pseudomonadota;Alphaproteobacteria;Hyphomicrobiales;Brucellaceae;Brucella/Ochrobactrum group;Brucella;Brucella anthropi	Bacteria	Pseudomonadati	Pseudomonadota	Alphaproteobacteria	Hyphomicrobiales	Brucellaceae	Brucella	Brucella anthropi	WGS	CTOTU49628																				Good	2024-02-22T00:00:00Z	37994269		PRJNA843551	SAMN28749515	GCA_036799305.1		DAIQXM000000000			Illumina	10x	SPAdes v. 3.15.2
529.334	Brucella anthropi CTOTU50598		529	131567;2;3379134;1224;28211;356;118882;2826938;234;529	cellular organisms;Bacteria;Pseudomonadati;Pseudomonadota;Alphaproteobacteria;Hyphomicrobiales;Brucellaceae;Brucella/Ochrobactrum group;Brucella;Brucella anthropi	Bacteria	Pseudomonadati	Pseudomonadota	Alphaproteobacteria	Hyphomicrobiales	Brucellaceae	Brucella	Brucella anthropi	WGS	CTOTU50598																				Good	2024-02-22T00:00:00Z	37994269		PRJNA843551	SAMN28750023	GCA_036807145.1		DAIRNF000000000			Illumina	10x	SPAdes v. 3.15.2
529.335	Brucella anthropi CTOTU24489		529	131567;2;3379134;1224;28211;356;118882;2826938;234;529	cellular organisms;Bacteria;Pseudomonadati;Pseudomonadota;Alphaproteobacteria;Hyphomicrobiales;Brucellaceae;Brucella/Ochrobactrum group;Brucella;Brucella anthropi	Bacteria	Pseudomonadati	Pseudomonadota	Alphaproteobacteria	Hyphomicrobiales	Brucellaceae	Brucella	Brucella anthropi	WGS	CTOTU24489																				Good	2024-02-23T00:00:00Z	37994269		PRJNA843551	SAMN28750271	GCA_036817065.1		DAISCO000000000			Illumina	10x	SPAdes v. 3.15.2
529.339	Brucella anthropi MYb49		529	131567;2;3379134;1224;28211;356;118882;2826938;234;529	cellular organisms;Bacteria;Pseudomonadati;Pseudomonadota;Alphaproteobacteria;Hyphomicrobiales;Brucellaceae;Brucella/Ochrobactrum group;Brucella;Brucella anthropi	Bacteria	Pseudomonadati	Pseudomonadota	Alphaproteobacteria	Hyphomicrobiales	Brucellaceae	Brucella	Brucella anthropi	WGS	MYb49																				Good	2024-03-23T00:00:00Z			PRJNA743218	SAMN38840200	GCA_037479295.1		JBBGZE000000000			Illumina HiSeq + PacBio RSII	125x	spades v. SPAdes v3.8.0
529.346	Brucella anthropi SMAGNO9		529	131567;2;3379134;1224;28211;356;118882;2826938;234;529	cellular organisms;Bacteria;Pseudomonadati;Pseudomonadota;Alphaproteobacteria;Hyphomicrobiales;Brucellaceae;Brucella/Ochrobactrum group;Brucella;Brucella anthropi	Bacteria	Pseudomonadati	Pseudomonadota	Alphaproteobacteria	Hyphomicrobiales	Brucellaceae	Brucella	Brucella anthropi	WGS	SMAGNO9																				Good	2024-05-09T00:00:00Z			PRJNA1096928	SAMN41035736	GCA_039596315.1		JBCNJY000000000			Illumina	10x	SPAdes v. 3.13
529.347	Brucella anthropi TWI801		529	131567;2;3379134;1224;28211;356;118882;2826938;234;529	cellular organisms;Bacteria;Pseudomonadati;Pseudomonadota;Alphaproteobacteria;Hyphomicrobiales;Brucellaceae;Brucella/Ochrobactrum group;Brucella;Brucella anthropi	Bacteria	Pseudomonadati	Pseudomonadota	Alphaproteobacteria	Hyphomicrobiales	Brucellaceae	Brucella	Brucella anthropi	WGS	TWI801																				Good	2024-05-18T00:00:00Z			PRJNA964453	SAMN40712780	GCA_039673405.1		JBDJLP000000000			Illumina NovaSeq	40x	SPAdes v. 3.15.3
529.35	Ochrobactrum anthropi strain UBA4550		529	131567;2;3379134;1224;28211;356;118882;2826938;234;529	cellular organisms;Bacteria;Pseudomonadati;Pseudomonadota;Alphaproteobacteria;Hyphomicrobiales;Brucellaceae;Brucella/Ochrobactrum group;Brucella;Brucella anthropi	Bacteria	Pseudomonadati	Pseudomonadota	Alphaproteobacteria	Hyphomicrobiales	Brucellaceae	Brucella	Brucella anthropi	WGS	UBA4550																				Good	1900-01-01T00:00:00Z			PRJNA348753	SAMN06457832	GCA_002387885.1		DGLG00000000	University of Queensland	WGS	Illumina	31.36x	CLC de novo assembler v. 4.4.1
529.36	Ochrobactrum anthropi strain UBA3888		529	131567;2;3379134;1224;28211;356;118882;2826938;234;529	cellular organisms;Bacteria;Pseudomonadati;Pseudomonadota;Alphaproteobacteria;Hyphomicrobiales;Brucellaceae;Brucella/Ochrobactrum group;Brucella;Brucella anthropi	Bacteria	Pseudomonadati	Pseudomonadota	Alphaproteobacteria	Hyphomicrobiales	Brucellaceae	Brucella	Brucella anthropi	WGS	UBA3888																				Good	2017-09-28T00:00:00Z	28894102		PRJNA348753	SAMN06453880	GCA_002391935.1		DGFY00000000	University of Queensland	WGS	Illumina	9.01x	CLC de novo assembler v. 4.4.1
529.362	Brucella anthropi NPDC058979		529	131567;2;3379134;1224;28211;356;118882;2826938;234;529	cellular organisms;Bacteria;Pseudomonadati;Pseudomonadota;Alphaproteobacteria;Hyphomicrobiales;Brucellaceae;Brucella/Ochrobactrum group;Brucella;Brucella anthropi	Bacteria	Pseudomonadati	Pseudomonadota	Alphaproteobacteria	Hyphomicrobiales	Brucellaceae	Brucella	Brucella anthropi	WGS	NPDC058979																				Good	2024-10-08T00:00:00Z			PRJNA1106891	SAMN43797620	GCA_042741075.1		JBHYKB000000000			Illumina NovaSeq	311.60459732804327x	SPAdes v. 3.14.1
529.363	Brucella anthropi NPDC058980		529	131567;2;3379134;1224;28211;356;118882;2826938;234;529	cellular organisms;Bacteria;Pseudomonadati;Pseudomonadota;Alphaproteobacteria;Hyphomicrobiales;Brucellaceae;Brucella/Ochrobactrum group;Brucella;Brucella anthropi	Bacteria	Pseudomonadati	Pseudomonadota	Alphaproteobacteria	Hyphomicrobiales	Brucellaceae	Brucella	Brucella anthropi	WGS	NPDC058980																				Good	2024-10-08T00:00:00Z			PRJNA1106891	SAMN43797621	GCA_042741145.1		JBHYKA000000000			Illumina NovaSeq	105.5817334280765x	SPAdes v. 3.14.1
529.366	Brucella anthropi NPDC071054		529	131567;2;3379134;1224;28211;356;118882;2826938;234;529	cellular organisms;Bacteria;Pseudomonadati;Pseudomonadota;Alphaproteobacteria;Hyphomicrobiales;Brucellaceae;Brucella/Ochrobactrum group;Brucella;Brucella anthropi	Bacteria	Pseudomonadati	Pseudomonadota	Alphaproteobacteria	Hyphomicrobiales	Brucellaceae	Brucella	Brucella anthropi	WGS	NPDC071054																				Good	2024-11-13T00:00:00Z			PRJNA1106891	SAMN43996799			JBJDPH000000000			Illumina NovaSeq	97.71304785083245x	SPAdes v. 3.14.1
529.367	Brucella anthropi OA9225		529	131567;2;3379134;1224;28211;356;118882;2826938;234;529	cellular organisms;Bacteria;Pseudomonadati;Pseudomonadota;Alphaproteobacteria;Hyphomicrobiales;Brucellaceae;Brucella/Ochrobactrum group;Brucella;Brucella anthropi	Bacteria	Pseudomonadati	Pseudomonadota	Alphaproteobacteria	Hyphomicrobiales	Brucellaceae	Brucella	Brucella anthropi	WGS	OA9225																				Good	2025-01-14T00:00:00Z			PRJNA306948	SAMN04370557			LQBD00000000			Illumina	25x	Velvet v. 2
529.37	Ochrobactrum anthropi strain UBA5925		529	131567;2;3379134;1224;28211;356;118882;2826938;234;529	cellular organisms;Bacteria;Pseudomonadati;Pseudomonadota;Alphaproteobacteria;Hyphomicrobiales;Brucellaceae;Brucella/Ochrobactrum group;Brucella;Brucella anthropi	Bacteria	Pseudomonadati	Pseudomonadota	Alphaproteobacteria	Hyphomicrobiales	Brucellaceae	Brucella	Brucella anthropi	WGS	UBA5925																				Good	2017-10-04T00:00:00Z			PRJNA348753	SAMN06452080	GCA_002431065.1		DJDL00000000	University of Queensland	WGS	Illumina	33.81x	CLC de novo assembler v. 4.4.1
529.373	Brucella anthropi IOW5		529	131567;2;3379134;1224;28211;356;118882;2826938;234;529	cellular organisms;Bacteria;Pseudomonadati;Pseudomonadota;Alphaproteobacteria;Hyphomicrobiales;Brucellaceae;Brucella/Ochrobactrum group;Brucella;Brucella anthropi	Bacteria	Pseudomonadati	Pseudomonadota	Alphaproteobacteria	Hyphomicrobiales	Brucellaceae	Brucella	Brucella anthropi	WGS	IOW5																				Good	2025-02-24T00:00:00Z			PRJNA1225468	SAMN46888498			JBLTMH000000000			Illumina HiSeq	100.0x	Unicycler v. 0.4.4
529.39	Ochrobactrum anthropi strain UBA6689		529	131567;2;3379134;1224;28211;356;118882;2826938;234;529	cellular organisms;Bacteria;Pseudomonadati;Pseudomonadota;Alphaproteobacteria;Hyphomicrobiales;Brucellaceae;Brucella/Ochrobactrum group;Brucella;Brucella anthropi	Bacteria	Pseudomonadati	Pseudomonadota	Alphaproteobacteria	Hyphomicrobiales	Brucellaceae	Brucella	Brucella anthropi	WGS	UBA6689																				Good	2017-10-05T00:00:00Z	28894102		PRJNA348753	SAMN06450616	GCA_002454835.1		DKJP00000000	University of Queensland	WGS	Illumina	80.4x	CLC de novo assembler v. 4.4.1
529.4	Ochrobactrum anthropi strain UBA6743		529	131567;2;3379134;1224;28211;356;118882;2826938;234;529	cellular organisms;Bacteria;Pseudomonadati;Pseudomonadota;Alphaproteobacteria;Hyphomicrobiales;Brucellaceae;Brucella/Ochrobactrum group;Brucella;Brucella anthropi	Bacteria	Pseudomonadati	Pseudomonadota	Alphaproteobacteria	Hyphomicrobiales	Brucellaceae	Brucella	Brucella anthropi	WGS	UBA6743																				Good	2017-10-05T00:00:00Z	28894102		PRJNA348753	SAMN06457281	GCA_002462635.1		DKHN00000000	University of Queensland	WGS	Illumina	146.41x	CLC de novo assembler v. 4.4.1
529.41	Ochrobactrum anthropi strain UBA7245		529	131567;2;3379134;1224;28211;356;118882;2826938;234;529	cellular organisms;Bacteria;Pseudomonadati;Pseudomonadota;Alphaproteobacteria;Hyphomicrobiales;Brucellaceae;Brucella/Ochrobactrum group;Brucella;Brucella anthropi	Bacteria	Pseudomonadati	Pseudomonadota	Alphaproteobacteria	Hyphomicrobiales	Brucellaceae	Brucella	Brucella anthropi	WGS	UBA7245																				Good	2017-10-06T00:00:00Z	28894102		PRJNA348753	SAMN06451511	GCA_002472885.1		DKSX00000000	University of Queensland	WGS	Illumina	17.58x	CLC de novo assembler v. 4.4.1
529.42	Ochrobactrum anthropi strain UBA7489		529	131567;2;3379134;1224;28211;356;118882;2826938;234;529	cellular organisms;Bacteria;Pseudomonadati;Pseudomonadota;Alphaproteobacteria;Hyphomicrobiales;Brucellaceae;Brucella/Ochrobactrum group;Brucella;Brucella anthropi	Bacteria	Pseudomonadati	Pseudomonadota	Alphaproteobacteria	Hyphomicrobiales	Brucellaceae	Brucella	Brucella anthropi	WGS	UBA7489																				Good	2017-10-06T00:00:00Z	28894102		PRJNA348753	SAMN06452204	GCA_002477165.1		DLOH00000000	University of Queensland	WGS	Illumina	281.19x	CLC de novo assembler v. 4.4.1
529.6	Ochrobactrum anthropi strain W13P3		529	131567;2;3379134;1224;28211;356;118882;2826938;234;529	cellular organisms;Bacteria;Pseudomonadati;Pseudomonadota;Alphaproteobacteria;Hyphomicrobiales;Brucellaceae;Brucella/Ochrobactrum group;Brucella;Brucella anthropi	Bacteria	Pseudomonadati	Pseudomonadota	Alphaproteobacteria	Hyphomicrobiales	Brucellaceae	Brucella	Brucella anthropi	WGS	W13P3																				Good	2014-03-05T00:00:00Z			PRJNA238403	SAMN02644454	GCF_000585655.1		JENZ00000000	Tianjin University	WGS	Illumina HiSeq	260.0x	SOAPdenovo v. 2.04
529.62	Ochrobactrum anthropi strain DE2010		529	131567;2;3379134;1224;28211;356;118882;2826938;234;529	cellular organisms;Bacteria;Pseudomonadati;Pseudomonadota;Alphaproteobacteria;Hyphomicrobiales;Brucellaceae;Brucella/Ochrobactrum group;Brucella;Brucella anthropi	Bacteria	Pseudomonadati	Pseudomonadota	Alphaproteobacteria	Hyphomicrobiales	Brucellaceae	Brucella	Brucella anthropi	WGS	DE2010																				Good	2018-07-17T00:00:00Z			PRJNA475095	SAMN09379566	GCA_003325675.1		QMFN00000000	Universitat Autonoma de Barcelona	WGS	Illumina MiSeq	1160.0x	SPAdes v. 3.12
529.64	Ochrobactrum anthropi strain NCTC12168		529	131567;2;3379134;1224;28211;356;118882;2826938;234;529	cellular organisms;Bacteria;Pseudomonadati;Pseudomonadota;Alphaproteobacteria;Hyphomicrobiales;Brucellaceae;Brucella/Ochrobactrum group;Brucella;Brucella anthropi	Bacteria	Pseudomonadati	Pseudomonadota	Alphaproteobacteria	Hyphomicrobiales	Brucellaceae	Brucella	Brucella anthropi	WGS	NCTC12168	not available: to be reported later																NCTC:12168			Good	2018-07-30T00:00:00Z			PRJEB6403	SAMEA3146533	GCA_900454235.1		UGSA00000000	SC	WGS
529.7	Ochrobactrum anthropi strain OAB		529	131567;2;3379134;1224;28211;356;118882;2826938;234;529	cellular organisms;Bacteria;Pseudomonadati;Pseudomonadota;Alphaproteobacteria;Hyphomicrobiales;Brucellaceae;Brucella/Ochrobactrum group;Brucella;Brucella anthropi	Bacteria	Pseudomonadati	Pseudomonadota	Alphaproteobacteria	Hyphomicrobiales	Brucellaceae	Brucella	Brucella anthropi	Complete	OAB																				Good	2014-10-22T00:00:00Z	25291772		PRJNA244571	SAMN02873951	GCF_000742955.1	SRR2906954,SRR2906957	CP008820,CP008819,CP008817,CP008818	Los Alamos National Laboratory	Complete	Illumina; 454	331x	Newbler v. 2.6; Velvet v. 1.2.08; Allpaths
529.7	Ochrobactrum anthropi strain OA_392		529	131567;2;3379134;1224;28211;356;118882;2826938;234;529	cellular organisms;Bacteria;Pseudomonadati;Pseudomonadota;Alphaproteobacteria;Hyphomicrobiales;Brucellaceae;Brucella/Ochrobactrum group;Brucella;Brucella anthropi	Bacteria	Pseudomonadati	Pseudomonadota	Alphaproteobacteria	Hyphomicrobiales	Brucellaceae	Brucella	Brucella anthropi	WGS	OA_392																				Good	2018-12-11T00:00:00Z			PRJNA497126	SAMN10249151	GCA_003937425.1		RHTC00000000	Washington University in St. Louis School of Medicine	WGS	Illumina NextSeq	43x	SPAdes v. 3.11.0
529.71	Ochrobactrum anthropi strain OA_244		529	131567;2;3379134;1224;28211;356;118882;2826938;234;529	cellular organisms;Bacteria;Pseudomonadati;Pseudomonadota;Alphaproteobacteria;Hyphomicrobiales;Brucellaceae;Brucella/Ochrobactrum group;Brucella;Brucella anthropi	Bacteria	Pseudomonadati	Pseudomonadota	Alphaproteobacteria	Hyphomicrobiales	Brucellaceae	Brucella	Brucella anthropi	WGS	OA_244																				Good	2018-12-11T00:00:00Z			PRJNA497126	SAMN10249178	GCA_003937445.1		RHTD00000000	Washington University in St. Louis School of Medicine	WGS	Illumina NextSeq	15x	SPAdes v. 3.11.0
529.78	Ochrobactrum anthropi strain LMG 7991		529	131567;2;3379134;1224;28211;356;118882;2826938;234;529	cellular organisms;Bacteria;Pseudomonadati;Pseudomonadota;Alphaproteobacteria;Hyphomicrobiales;Brucellaceae;Brucella/Ochrobactrum group;Brucella;Brucella anthropi	Bacteria	Pseudomonadati	Pseudomonadota	Alphaproteobacteria	Hyphomicrobiales	Brucellaceae	Brucella	Brucella anthropi	WGS	LMG 7991																				Good	2019-10-09T00:00:00Z			PRJNA573682	SAMN12821286	GCA_008932585.1		WBWM00000000	INRA - Institut National de la Recherche Agronomique	WGS	Illumina MiSeq	65x	SPAdes v. 3.11.1
529.79	Ochrobactrum anthropi strain LMG 5140		529	131567;2;3379134;1224;28211;356;118882;2826938;234;529	cellular organisms;Bacteria;Pseudomonadati;Pseudomonadota;Alphaproteobacteria;Hyphomicrobiales;Brucellaceae;Brucella/Ochrobactrum group;Brucella;Brucella anthropi	Bacteria	Pseudomonadati	Pseudomonadota	Alphaproteobacteria	Hyphomicrobiales	Brucellaceae	Brucella	Brucella anthropi	WGS	LMG 5140																				Good	2019-10-09T00:00:00Z			PRJNA573682	SAMN12821285	GCA_008932615.1		WBWN00000000	INRA - Institut National de la Recherche Agronomique	WGS	Illumina MiSeq	85x	SPAdes v. 3.11.1
529.8	Ochrobactrum anthropi strain ML7		529	131567;2;3379134;1224;28211;356;118882;2826938;234;529	cellular organisms;Bacteria;Pseudomonadati;Pseudomonadota;Alphaproteobacteria;Hyphomicrobiales;Brucellaceae;Brucella/Ochrobactrum group;Brucella;Brucella anthropi	Bacteria	Pseudomonadati	Pseudomonadota	Alphaproteobacteria	Hyphomicrobiales	Brucellaceae	Brucella	Brucella anthropi	WGS	ML7																				Good	2015-02-20T00:00:00Z	25838481		PRJNA274439	SAMN03328791	GCF_000878465.1		JYFX00000000	Goethe University	WGS	Illumina HiSeq	174.0x	Velvet v. 1.2.10
529.8	Ochrobactrum anthropi strain LMG 34		529	131567;2;3379134;1224;28211;356;118882;2826938;234;529	cellular organisms;Bacteria;Pseudomonadati;Pseudomonadota;Alphaproteobacteria;Hyphomicrobiales;Brucellaceae;Brucella/Ochrobactrum group;Brucella;Brucella anthropi	Bacteria	Pseudomonadati	Pseudomonadota	Alphaproteobacteria	Hyphomicrobiales	Brucellaceae	Brucella	Brucella anthropi	WGS	LMG 34																				Good	2019-10-09T00:00:00Z			PRJNA573682	SAMN12821283	GCA_008932625.1		WBWP00000000	INRA - Institut National de la Recherche Agronomique	WGS	Illumina MiSeq	70x	SPAdes v. 3.11.1
529.81	Ochrobactrum anthropi strain LMG 371		529	131567;2;3379134;1224;28211;356;118882;2826938;234;529	cellular organisms;Bacteria;Pseudomonadati;Pseudomonadota;Alphaproteobacteria;Hyphomicrobiales;Brucellaceae;Brucella/Ochrobactrum group;Brucella;Brucella anthropi	Bacteria	Pseudomonadati	Pseudomonadota	Alphaproteobacteria	Hyphomicrobiales	Brucellaceae	Brucella	Brucella anthropi	WGS	LMG 371																				Good	2019-10-09T00:00:00Z			PRJNA573682	SAMN12821284	GCA_008932635.1		WBWO00000000	INRA - Institut National de la Recherche Agronomique	WGS	Illumina MiSeq	60x	SPAdes v. 3.11.1
529.82	Ochrobactrum anthropi strain LMG 3333		529	131567;2;3379134;1224;28211;356;118882;2826938;234;529	cellular organisms;Bacteria;Pseudomonadati;Pseudomonadota;Alphaproteobacteria;Hyphomicrobiales;Brucellaceae;Brucella/Ochrobactrum group;Brucella;Brucella anthropi	Bacteria	Pseudomonadati	Pseudomonadota	Alphaproteobacteria	Hyphomicrobiales	Brucellaceae	Brucella	Brucella anthropi	WGS	LMG 3333																				Good	2019-10-09T00:00:00Z			PRJNA573682	SAMN12821282	GCA_008932675.1		WBWQ00000000	INRA - Institut National de la Recherche Agronomique	WGS	Illumina MiSeq	30x	SPAdes v. 3.11.1
529.83	Ochrobactrum anthropi strain LMG 3329		529	131567;2;3379134;1224;28211;356;118882;2826938;234;529	cellular organisms;Bacteria;Pseudomonadati;Pseudomonadota;Alphaproteobacteria;Hyphomicrobiales;Brucellaceae;Brucella/Ochrobactrum group;Brucella;Brucella anthropi	Bacteria	Pseudomonadati	Pseudomonadota	Alphaproteobacteria	Hyphomicrobiales	Brucellaceae	Brucella	Brucella anthropi	WGS	LMG 3329																				Good	2019-10-09T00:00:00Z			PRJNA573682	SAMN12821281	GCA_008932685.1		WBWR00000000	INRA - Institut National de la Recherche Agronomique	WGS	Illumina MiSeq	90x	SPAdes v. 3.11.1
529.84	Ochrobactrum anthropi strain LMG 3313		529	131567;2;3379134;1224;28211;356;118882;2826938;234;529	cellular organisms;Bacteria;Pseudomonadati;Pseudomonadota;Alphaproteobacteria;Hyphomicrobiales;Brucellaceae;Brucella/Ochrobactrum group;Brucella;Brucella anthropi	Bacteria	Pseudomonadati	Pseudomonadota	Alphaproteobacteria	Hyphomicrobiales	Brucellaceae	Brucella	Brucella anthropi	WGS	LMG 3313																				Good	2019-10-09T00:00:00Z			PRJNA573682	SAMN12821280	GCA_008932705.1		WBWS00000000	INRA - Institut National de la Recherche Agronomique	WGS	Illumina MiSeq	30x	SPAdes v. 3.11.1
529.85	Ochrobactrum anthropi strain LMG 3307		529	131567;2;3379134;1224;28211;356;118882;2826938;234;529	cellular organisms;Bacteria;Pseudomonadati;Pseudomonadota;Alphaproteobacteria;Hyphomicrobiales;Brucellaceae;Brucella/Ochrobactrum group;Brucella;Brucella anthropi	Bacteria	Pseudomonadati	Pseudomonadota	Alphaproteobacteria	Hyphomicrobiales	Brucellaceae	Brucella	Brucella anthropi	WGS	LMG 3307																				Good	2019-10-09T00:00:00Z			PRJNA573682	SAMN12821279	GCA_008932725.1		WBWT00000000	INRA - Institut National de la Recherche Agronomique	WGS	Illumina MiSeq	30x	SPAdes v. 3.11.1
529.86	Ochrobactrum anthropi strain LMG 3298		529	131567;2;3379134;1224;28211;356;118882;2826938;234;529	cellular organisms;Bacteria;Pseudomonadati;Pseudomonadota;Alphaproteobacteria;Hyphomicrobiales;Brucellaceae;Brucella/Ochrobactrum group;Brucella;Brucella anthropi	Bacteria	Pseudomonadati	Pseudomonadota	Alphaproteobacteria	Hyphomicrobiales	Brucellaceae	Brucella	Brucella anthropi	WGS	LMG 3298																				Good	2019-10-09T00:00:00Z			PRJNA573682	SAMN12821278	GCA_008932745.1		WBWU00000000	INRA - Institut National de la Recherche Agronomique	WGS	Illumina MiSeq	50x	SPAdes v. 3.11.1
529.87	Ochrobactrum anthropi strain LMG 2136		529	131567;2;3379134;1224;28211;356;118882;2826938;234;529	cellular organisms;Bacteria;Pseudomonadati;Pseudomonadota;Alphaproteobacteria;Hyphomicrobiales;Brucellaceae;Brucella/Ochrobactrum group;Brucella;Brucella anthropi	Bacteria	Pseudomonadati	Pseudomonadota	Alphaproteobacteria	Hyphomicrobiales	Brucellaceae	Brucella	Brucella anthropi	WGS	LMG 2136																				Good	2019-10-09T00:00:00Z			PRJNA573682	SAMN12821277	GCA_008932765.1		WBWV00000000	INRA - Institut National de la Recherche Agronomique	WGS	Illumina MiSeq	65x	SPAdes v. 3.11.1
529.88	Ochrobactrum anthropi strain DSM 14396		529	131567;2;3379134;1224;28211;356;118882;2826938;234;529	cellular organisms;Bacteria;Pseudomonadati;Pseudomonadota;Alphaproteobacteria;Hyphomicrobiales;Brucellaceae;Brucella/Ochrobactrum group;Brucella;Brucella anthropi	Bacteria	Pseudomonadati	Pseudomonadota	Alphaproteobacteria	Hyphomicrobiales	Brucellaceae	Brucella	Brucella anthropi	WGS	DSM 14396																	DSM:14396			Good	2019-10-09T00:00:00Z			PRJNA573682	SAMN12821276	GCA_008932785.1		WBWW00000000	INRA - Institut National de la Recherche Agronomique	WGS	Illumina MiSeq	60x	SPAdes v. 3.11.1
529.89	Ochrobactrum anthropi strain CCUG 34461		529	131567;2;3379134;1224;28211;356;118882;2826938;234;529	cellular organisms;Bacteria;Pseudomonadati;Pseudomonadota;Alphaproteobacteria;Hyphomicrobiales;Brucellaceae;Brucella/Ochrobactrum group;Brucella;Brucella anthropi	Bacteria	Pseudomonadati	Pseudomonadota	Alphaproteobacteria	Hyphomicrobiales	Brucellaceae	Brucella	Brucella anthropi	WGS	CCUG 34461																				Good	2019-10-09T00:00:00Z			PRJNA573682	SAMN12821275	GCA_008932815.1		WBWX00000000	INRA - Institut National de la Recherche Agronomique	WGS	Illumina MiSeq	55x	SPAdes v. 3.11.1
529.9	Ochrobactrum anthropi strain CCUG 25934		529	131567;2;3379134;1224;28211;356;118882;2826938;234;529	cellular organisms;Bacteria;Pseudomonadati;Pseudomonadota;Alphaproteobacteria;Hyphomicrobiales;Brucellaceae;Brucella/Ochrobactrum group;Brucella;Brucella anthropi	Bacteria	Pseudomonadati	Pseudomonadota	Alphaproteobacteria	Hyphomicrobiales	Brucellaceae	Brucella	Brucella anthropi	WGS	CCUG 25934																				Good	2019-10-09T00:00:00Z			PRJNA573682	SAMN12821273	GCA_008932825.1		WBWZ00000000	INRA - Institut National de la Recherche Agronomique	WGS	Illumina MiSeq	45x	SPAdes v. 3.11.1
529.91	Ochrobactrum anthropi strain CCUG 33786		529	131567;2;3379134;1224;28211;356;118882;2826938;234;529	cellular organisms;Bacteria;Pseudomonadati;Pseudomonadota;Alphaproteobacteria;Hyphomicrobiales;Brucellaceae;Brucella/Ochrobactrum group;Brucella;Brucella anthropi	Bacteria	Pseudomonadati	Pseudomonadota	Alphaproteobacteria	Hyphomicrobiales	Brucellaceae	Brucella	Brucella anthropi	WGS	CCUG 33786																				Good	2019-10-09T00:00:00Z			PRJNA573682	SAMN12821274	GCA_008932835.1		WBWY00000000	INRA - Institut National de la Recherche Agronomique	WGS	Illumina MiSeq	75x	SPAdes v. 3.11.1
529.92	Ochrobactrum anthropi strain CCUG 12415		529	131567;2;3379134;1224;28211;356;118882;2826938;234;529	cellular organisms;Bacteria;Pseudomonadati;Pseudomonadota;Alphaproteobacteria;Hyphomicrobiales;Brucellaceae;Brucella/Ochrobactrum group;Brucella;Brucella anthropi	Bacteria	Pseudomonadati	Pseudomonadota	Alphaproteobacteria	Hyphomicrobiales	Brucellaceae	Brucella	Brucella anthropi	WGS	CCUG 12415																				Good	2019-10-09T00:00:00Z			PRJNA573682	SAMN12821272	GCA_008932875.1		WBXA00000000	INRA - Institut National de la Recherche Agronomique	WGS	Illumina MiSeq	40x	SPAdes v. 3.11.1
529.93	Ochrobactrum anthropi strain CCM 4352		529	131567;2;3379134;1224;28211;356;118882;2826938;234;529	cellular organisms;Bacteria;Pseudomonadati;Pseudomonadota;Alphaproteobacteria;Hyphomicrobiales;Brucellaceae;Brucella/Ochrobactrum group;Brucella;Brucella anthropi	Bacteria	Pseudomonadati	Pseudomonadota	Alphaproteobacteria	Hyphomicrobiales	Brucellaceae	Brucella	Brucella anthropi	WGS	CCM 4352																				Good	2019-10-09T00:00:00Z			PRJNA573682	SAMN12821271	GCA_008932885.1		WBXB00000000	INRA - Institut National de la Recherche Agronomique	WGS	Illumina MiSeq	60x	SPAdes v. 3.11.1
529.94	Ochrobactrum anthropi strain ALM4		529	131567;2;3379134;1224;28211;356;118882;2826938;234;529	cellular organisms;Bacteria;Pseudomonadati;Pseudomonadota;Alphaproteobacteria;Hyphomicrobiales;Brucellaceae;Brucella/Ochrobactrum group;Brucella;Brucella anthropi	Bacteria	Pseudomonadati	Pseudomonadota	Alphaproteobacteria	Hyphomicrobiales	Brucellaceae	Brucella	Brucella anthropi	WGS	ALM4																				Good	2019-10-09T00:00:00Z			PRJNA573682	SAMN12821270	GCA_008932905.1		WBXC00000000	INRA - Institut National de la Recherche Agronomique	WGS	Illumina MiSeq	40x	SPAdes v. 3.11.1
529.95	Ochrobactrum anthropi strain T16R-87		529	131567;2;3379134;1224;28211;356;118882;2826938;234;529	cellular organisms;Bacteria;Pseudomonadati;Pseudomonadota;Alphaproteobacteria;Hyphomicrobiales;Brucellaceae;Brucella/Ochrobactrum group;Brucella;Brucella anthropi	Bacteria	Pseudomonadati	Pseudomonadota	Alphaproteobacteria	Hyphomicrobiales	Brucellaceae	Brucella	Brucella anthropi	Complete	T16R-87																				Good	2019-10-13T00:00:00Z			PRJNA559402	SAMN12541229	GCA_009017375.1		CP044970,CP044971	National Institute of Agricultural Sciences	Complete	PacBio RSII	282.0x	HGAP v. 3.0
[truncated: 40 more columns]
