# Supplementary material for: First Report and Comprehensive Risk Index of blaIMP-1-Harboring Brucella anthropi in Municipal Wastewater-Irrigated Soil
Source: Microorganisms. 2026 Mar 18;14(3):688. doi: 10.3390/microorganisms14030688 (PMC13029125; doi:10.3390/microorganisms14030688)
Supplement: Supplementary file 1 [file microorganisms-14-00688-s001.zip › Table S5ARGrank.csv]

Table S5 The classification of drug-resistant genes used in the GRI calculation
ARG	Genotype	Phenotype	Enrichment	Mobility	ESKAPE_pathogen	Plasmid	Integron	Host_range	Human_associated_occ	Human_associated_abun	Enrichment_value	Rank
AAB20442	aac(3)-II	aminoglycoside	TRUE	TRUE	TRUE	TRUE	FALSE	class	4.70E-02	1.00E-03	Human_only	I
YP_001966247	aac(3)-II	aminoglycoside	TRUE	TRUE	TRUE	TRUE	FALSE	class	8.40E-02	4.40E-03	Human_only	I
NC_009838.1.5616796.p01	aac(3)-VI	aminoglycoside	TRUE	TRUE	TRUE	TRUE	FALSE	family	4.10E-03	4.20E-03	322.544845	I
ABG77519	aac(6')-I	aminoglycoside	TRUE	TRUE	TRUE	TRUE	TRUE	phylum	6.90E-02	4.10E-03	416.195466	I
AF231133.1.gene2.p01	aac(6')-I	aminoglycoside	TRUE	TRUE	TRUE	TRUE	FALSE	phylum	1.60E-02	3.90E-04	Human_only	I
AF318077.1.gene1.p01	aac(6')-I	aminoglycoside	TRUE	TRUE	TRUE	TRUE	TRUE	class	6.10E-03	6.20E-03	Human_only	I
YP_002791392	aac(6')-I	aminoglycoside	TRUE	TRUE	TRUE	TRUE	TRUE	class	2.40E-02	3.00E-04	Human_only	I
JQ861959.1.gene5.p01	aadE	aminoglycoside	TRUE	TRUE	TRUE	TRUE	FALSE	phylum	6.20E-01	9.70E-02	110.6368065	I
NC_006663.1.orf0.gene.p01	aadE	aminoglycoside	TRUE	TRUE	TRUE	TRUE	FALSE	bacteria	6.00E-01	6.40E-02	1392.65935	I
CAG34229	ant(2'')-I	aminoglycoside	TRUE	TRUE	TRUE	TRUE	FALSE	phylum	7.80E-02	1.70E-02	499.3222874	I
GU565967.1.gene31.p01	aph(3')-I	aminoglycoside	TRUE	TRUE	TRUE	TRUE	FALSE	bacteria	5.10E-01	2.80E-01	2198.916076	I
X07753.1.gene1.p1	aph(3')-I	aminoglycoside	TRUE	TRUE	TRUE	TRUE	FALSE	class	3.10E-02	3.40E-03	122.6181386	I
YP_002791441	aph(3')-I	aminoglycoside	TRUE	TRUE	TRUE	TRUE	FALSE	bacteria	3.10E-02	4.00E-04	Human_only	I
CAA67773	aph(3')-III	aminoglycoside	TRUE	TRUE	TRUE	TRUE	FALSE	bacteria	5.00E-01	7.00E-02	Human_only	I
AY463797.7.gene32.p01	aph(6)-I	aminoglycoside	TRUE	TRUE	TRUE	TRUE	FALSE	bacteria	1.00E-01	2.70E-03	186.6639724	I
JQ808129.1.gene2.p01	rmtF	aminoglycoside	TRUE	TRUE	TRUE	TRUE	TRUE	class	1.20E-01	3.10E-03	Human_only	I
JX486113.1.gene1.p01	rmtG	aminoglycoside	TRUE	TRUE	TRUE	TRUE	FALSE	genus	3.50E-02	2.00E-04	Human_only	I
A8YZV4	bacA	bacitracin	TRUE	TRUE	TRUE	TRUE	FALSE	genus	1.20E-02	2.00E-05	Human_only	I
NC_003140.1122765.p01	blaZ	beta-lactam	TRUE	TRUE	TRUE	TRUE	FALSE	genus	2.00E-03	7.10E-06	Human_only	I
NC_005011.2598316.p01	blaZ	beta-lactam	TRUE	TRUE	TRUE	TRUE	FALSE	genus	6.10E-03	4.40E-05	Human_only	I
NC_010063.5774822.p01	blaZ	beta-lactam	TRUE	TRUE	TRUE	TRUE	FALSE	genus	2.00E-03	5.80E-06	Human_only	I
NC_010066.5774791.p01	blaZ	beta-lactam	TRUE	TRUE	TRUE	TRUE	FALSE	genus	2.00E-03	1.10E-05	Human_only	I
M60253.gene.p01	class A beta-lactamase	beta-lactam	TRUE	TRUE	TRUE	TRUE	FALSE	class	4.10E-03	1.70E-05	Human_only	I
YP_001220629	class A beta-lactamase	beta-lactam	TRUE	TRUE	TRUE	TRUE	FALSE	genus	1.40E-02	6.00E-05	Human_only	I
ZP_03614478	class A beta-lactamase	beta-lactam	TRUE	TRUE	TRUE	TRUE	FALSE	genus	6.10E-03	3.70E-05	Human_only	I
KJ155695.1.gene1.p01	CMY-111	beta-lactam	TRUE	TRUE	TRUE	TRUE	FALSE	strain	2.00E-03	1.90E-03	Human_only	I
Y15130.1.gene1.p01	CMY-4	beta-lactam	TRUE	TRUE	TRUE	TRUE	FALSE	order	8.20E-03	4.90E-05	Human_only	I
AJ011293.1.gene1.p01	CMY-6	beta-lactam	TRUE	TRUE	TRUE	TRUE	FALSE	family	1.40E-02	8.30E-04	Human_only	I
Y10278.1.gene1.p01	CTX-M	beta-lactam	TRUE	TRUE	TRUE	TRUE	FALSE	family	1.00E-02	3.10E-02	Human_only	I
AY156923.1.gene1.p01	CTX-M-129	beta-lactam	TRUE	TRUE	TRUE	TRUE	FALSE	family	6.10E-03	2.70E-05	Human_only	I
AAY27811	CTX-M-15	beta-lactam	TRUE	TRUE	TRUE	TRUE	FALSE	order	2.00E-02	3.60E-02	Human_only	I
DQ125241.gene.p01	CTX-M-2	beta-lactam	TRUE	TRUE	TRUE	TRUE	FALSE	class	4.10E-03	6.50E-03	Human_only	I
AY143430.1.gene1.p01	CTX-M-24	beta-lactam	TRUE	TRUE	TRUE	TRUE	FALSE	family	8.20E-03	1.30E-02	Human_only	I
DQ810789.1.gene1.p01	CTX-M-55	beta-lactam	TRUE	TRUE	TRUE	TRUE	FALSE	class	1.80E-02	1.10E-01	Human_only	I
FJ854362.1.gene2.p01	GES-11	beta-lactam	TRUE	TRUE	TRUE	TRUE	FALSE	class	8.20E-03	6.30E-05	Human_only	I
AF244145.1.gene1.p01	IMP-4	beta-lactam	TRUE	TRUE	TRUE	TRUE	FALSE	family	2.00E-03	2.20E-02	Human_only	I
AY034847.1.gene1.p01	KPC-2	beta-lactam	TRUE	TRUE	TRUE	TRUE	FALSE	class	4.10E-03	1.30E-03	Human_only	I
ACA34343	KPC-4	beta-lactam	TRUE	TRUE	TRUE	TRUE	FALSE	family	2.00E-03	2.00E-05	Human_only	I
EU555534.1.gene1.p01	KPC-6	beta-lactam	TRUE	TRUE	TRUE	TRUE	FALSE	strain	2.00E-03	2.90E-05	Human_only	I
ABQ96639	mecA	beta-lactam	TRUE	TRUE	TRUE	TRUE	FALSE	genus	8.20E-03	3.00E-05	Human_only	I
NC_002951.3236764.p01	mecR1	beta-lactam	TRUE	TRUE	TRUE	TRUE	FALSE	genus	4.10E-03	1.20E-05	Human_only	I
JN104597.1.gene1.p01	NDM-5	beta-lactam	TRUE	TRUE	TRUE	TRUE	FALSE	family	2.00E-03	6.80E-03	Human_only	I
JN967644.1.gene1.p01	NDM-6	beta-lactam	TRUE	TRUE	TRUE	TRUE	FALSE	strain	2.00E-03	6.80E-03	Human_only	I
AAA91586	OXA-1	beta-lactam	TRUE	TRUE	TRUE	TRUE	FALSE	phylum	1.20E-02	1.30E-04	Human_only	I
AY115475.1.gene2.p01	OXA-10	beta-lactam	TRUE	TRUE	TRUE	TRUE	FALSE	class	5.10E-02	1.20E-03	Human_only	I
AY162283.2.gene3.p01	OXA-4	beta-lactam	TRUE	TRUE	TRUE	TRUE	TRUE	class	2.40E-02	4.80E-04	Human_only	I
AY661885.1.gene1.p01	SHV	beta-lactam	TRUE	TRUE	TRUE	TRUE	FALSE	order	1.20E-02	2.00E-02	Human_only	I
U20270.1.gene1.p01	SHV	beta-lactam	TRUE	TRUE	TRUE	TRUE	FALSE	family	1.80E-02	2.80E-02	Human_only	I
AF148850.1.gene1.p01	SHV-1	beta-lactam	TRUE	TRUE	TRUE	TRUE	FALSE	family	2.00E-03	4.80E-04	Human_only	I
AAX33294	SHV-5	beta-lactam	TRUE	TRUE	TRUE	TRUE	FALSE	class	6.10E-03	3.20E-02	Human_only	I
AY518560.gene.p01	SHV-5	beta-lactam	TRUE	TRUE	TRUE	TRUE	FALSE	order	2.00E-03	1.40E-03	Human_only	I
AM941159.1.gene1.p01	TEM_156	beta-lactam	TRUE	TRUE	TRUE	TRUE	FALSE	strain	2.00E-03	8.10E-06	Human_only	I
FJ873740.1.gene1.p01	TEM_169	beta-lactam	TRUE	TRUE	TRUE	TRUE	FALSE	species	8.20E-03	1.20E-04	Human_only	I
KC783461.1.gene1.p01	TEM-1	beta-lactam	TRUE	TRUE	TRUE	TRUE	FALSE	family	2.00E-03	4.10E-06	Human_only	I
AY536519.1.gene1.p01	VEB-3	beta-lactam	TRUE	TRUE	TRUE	TRUE	FALSE	class	9.20E-02	5.90E-03	Human_only	I
AF317511.1.gene2.p01	VIM-1	beta-lactam	TRUE	TRUE	TRUE	TRUE	FALSE	class	4.10E-03	6.60E-03	Human_only	I
AF191564.1.gene2.p01	VIM-2	beta-lactam	TRUE	TRUE	TRUE	TRUE	TRUE	class	4.10E-03	2.40E-03	Human_only	I
M90091.1.gene2.p01	cat	chloramphenicol	TRUE	TRUE	TRUE	TRUE	FALSE	class	4.90E-02	3.00E-03	Human_only	I
AB082569.2.gene1.p01	catA	chloramphenicol	TRUE	TRUE	TRUE	TRUE	FALSE	class	2.70E-02	2.30E-04	Human_only	I
AJ249249.1.gene5.p01	catA	chloramphenicol	TRUE	TRUE	TRUE	TRUE	FALSE	class	8.20E-03	7.40E-05	Human_only	I
AY259086.1.gene4.p01	catB	chloramphenicol	TRUE	TRUE	TRUE	TRUE	FALSE	phylum	8.20E-03	7.00E-05	Human_only	I
AY115475.1.gene4.p01	cmlA	chloramphenicol	TRUE	TRUE	TRUE	TRUE	FALSE	class	1.80E-02	1.80E-04	Human_only	I
ACI02892	floR	chloramphenicol	TRUE	TRUE	TRUE	TRUE	FALSE	class	4.90E-02	1.90E-03	151.5070976	I
WP_049589868.1_1	mcr1	colistin	TRUE	TRUE	TRUE	TRUE	FALSE	family	2.40E-03	8.20E-02	100000	I
NC_002745.1125051.p01	fosB	fosfomycin	TRUE	TRUE	TRUE	TRUE	FALSE	genus	8.20E-03	6.40E-05	Human_only	I
NC_002952.2860680.p01	fosB	fosfomycin	TRUE	TRUE	TRUE	TRUE	FALSE	genus	1.40E-02	3.50E-04	Human_only	I
Q03377	fosB	fosfomycin	TRUE	TRUE	TRUE	TRUE	FALSE	genus	2.00E-03	4.10E-06	Human_only	I
Q55317	fosB	fosfomycin	TRUE	TRUE	TRUE	TRUE	FALSE	class	1.40E-02	8.10E-05	Human_only	I
AAL12234	fusB	fusaric-acid	TRUE	TRUE	TRUE	TRUE	FALSE	bacteria	6.10E-03	5.10E-05	Human_only	I
AAL91930	ermB	macrolide-lincosamide-streptogramin	TRUE	TRUE	TRUE	TRUE	FALSE	bacteria	8.00E-01	8.20E-01	2716.68243	I
YP_001836040	ermB	macrolide-lincosamide-streptogramin	TRUE	TRUE	TRUE	TRUE	FALSE	phylum	6.90E-01	1.90E-01	4377.780951	I
AM180355.1.gene2260.p01	ermC	macrolide-lincosamide-streptogramin	TRUE	TRUE	TRUE	TRUE	FALSE	bacteria	5.00E-01	6.20E-02	Human_only	I
NC_010686.6295746.p01	ermC	macrolide-lincosamide-streptogramin	TRUE	TRUE	TRUE	TRUE	FALSE	bacteria	1.40E-02	6.70E-05	Human_only	I
AAX84025	ermT	macrolide-lincosamide-streptogramin	TRUE	TRUE	TRUE	TRUE	FALSE	bacteria	1.70E-01	4.90E-02	470.2136901	I
CAJ75666	lnuA	macrolide-lincosamide-streptogramin	TRUE	TRUE	TRUE	TRUE	FALSE	genus	4.90E-01	2.20E-02	Human_only	I
CAJ75672	lnuA	macrolide-lincosamide-streptogramin	TRUE	TRUE	TRUE	TRUE	FALSE	class	1.30E-01	1.90E-02	Human_only	I
YP_473355	lnuA	macrolide-lincosamide-streptogramin	TRUE	TRUE	TRUE	TRUE	FALSE	class	4.50E-01	1.80E-02	395.2144191	I
AAL05554	lnuB	macrolide-lincosamide-streptogramin	TRUE	TRUE	TRUE	TRUE	FALSE	phylum	2.70E-01	4.30E-02	238.5524684	I
AAB03644	mphA	macrolide-lincosamide-streptogramin	TRUE	TRUE	TRUE	TRUE	FALSE	family	1.60E-01	1.50E-02	115.1564366	I
AAR05762	mphA	macrolide-lincosamide-streptogramin	TRUE	TRUE	TRUE	TRUE	FALSE	phylum	1.60E-01	1.50E-02	914.9594707	I
ACE78320	mphB	macrolide-lincosamide-streptogramin	TRUE	TRUE	TRUE	TRUE	FALSE	bacteria	1.80E-01	2.50E-02	123.8035863	I
YP_254220	msrA	macrolide-lincosamide-streptogramin	TRUE	TRUE	TRUE	TRUE	FALSE	genus	1.20E-02	1.80E-04	Human_only	I
NC_009487.5169896.p01	EmrB-QacA	multidrug	TRUE	TRUE	TRUE	TRUE	FALSE	genus	1.60E-02	9.50E-05	Human_only	I
NP_756186	mdtE	multidrug	TRUE	TRUE	TRUE	TRUE	FALSE	family	1.70E-01	4.50E-03	Human_only	I
A1AHP3	mdtL	multidrug	TRUE	TRUE	TRUE	TRUE	FALSE	genus	3.20E-01	1.70E-02	217.8087561	I
Q2G140	mepA	multidrug	TRUE	TRUE	TRUE	TRUE	FALSE	genus	2.40E-02	2.00E-04	Human_only	I
ZP_03986195	mepA	multidrug	TRUE	TRUE	TRUE	TRUE	FALSE	genus	2.20E-02	1.90E-04	Human_only	I
YP_185633	norA	multidrug	TRUE	TRUE	TRUE	TRUE	FALSE	genus	4.10E-03	8.30E-06	Human_only	I
ABG71110	TolC	multidrug	TRUE	TRUE	TRUE	TRUE	FALSE	family	1.80E-01	3.60E-03	238.564562	I
DQ435306.1.orf0.gene.p01	qnrA	quinolone	TRUE	TRUE	TRUE	TRUE	FALSE	strain	1.00E-02	7.40E-05	Human_only	I
ABP68837	qnrB	quinolone	TRUE	TRUE	TRUE	TRUE	FALSE	family	1.20E-02	3.20E-04	Human_only	I
ABU86807	qnrB	quinolone	TRUE	TRUE	TRUE	TRUE	FALSE	class	2.70E-02	5.10E-04	Human_only	I
ABV66095	qnrB	quinolone	TRUE	TRUE	TRUE	TRUE	FALSE	family	2.00E-03	1.50E-05	Human_only	I
ACD01409	qnrB	quinolone	TRUE	TRUE	TRUE	TRUE	FALSE	class	6.10E-02	5.20E-03	248.096117	I
ACP31588	qnrB	quinolone	TRUE	TRUE	TRUE	TRUE	FALSE	strain	1.00E-02	7.70E-05	Human_only	I
DQ351241.gene.p01	qnrB	quinolone	TRUE	TRUE	TRUE	TRUE	FALSE	family	6.10E-03	2.60E-05	Human_only	I
ABE98197	qnrS	quinolone	TRUE	TRUE	TRUE	TRUE	FALSE	class	1.00E-01	9.40E-02	119.1978197	I
DQ449578.gene.p01	qnrS	quinolone	TRUE	TRUE	TRUE	TRUE	FALSE	order	1.30E-01	1.90E-02	167.2820484	I
AAL92527	tetL	tetracycline	TRUE	TRUE	TRUE	TRUE	FALSE	order	2.40E-01	8.20E-02	263.8099758	I
CAI84881	tetL	tetracycline	TRUE	TRUE	TRUE	TRUE	FALSE	bacteria	2.30E-01	6.50E-02	267.187112	I
ABB70049	tetM	tetracycline	TRUE	TRUE	TRUE	TRUE	FALSE	class	3.20E-01	5.30E-03	301.1414974	I
ABP89888	tetM	tetracycline	TRUE	TRUE	TRUE	TRUE	FALSE	order	8.80E-01	1.60E-01	1172.190841	I
ZP_02511926	tetM	tetracycline	TRUE	TRUE	TRUE	TRUE	FALSE	bacteria	7.10E-01	1.50E-02	590.518794	I
ABG46350	dfrA1	trimethoprim	TRUE	TRUE	TRUE	TRUE	TRUE	order	8.20E-03	5.50E-05	Human_only	I
AAW21254	dfrA12	trimethoprim	TRUE	TRUE	TRUE	TRUE	FALSE	class	2.70E-02	3.40E-04	Human_only	I
ABB77558	dfrA14	trimethoprim	TRUE	TRUE	TRUE	TRUE	TRUE	order	2.70E-02	5.90E-04	Human_only	I
ACI32877	dfrA14	trimethoprim	TRUE	TRUE	TRUE	TRUE	TRUE	order	2.40E-02	9.40E-04	Human_only	I
AAF27725	dfrA15	trimethoprim	TRUE	TRUE	TRUE	TRUE	FALSE	genus	1.80E-02	6.60E-04	Human_only	I
AAY43141	dfrA17	trimethoprim	TRUE	TRUE	TRUE	TRUE	TRUE	phylum	1.60E-02	1.60E-04	Human_only	I
ABB71176	dfrA25	trimethoprim	TRUE	TRUE	TRUE	TRUE	TRUE	family	1.00E-02	1.80E-04	Human_only	I
ABB89122	dfrA5	trimethoprim	TRUE	TRUE	TRUE	TRUE	FALSE	class	2.90E-02	4.00E-04	Human_only	I
P00383	dfrB1	trimethoprim	TRUE	TRUE	TRUE	TRUE	TRUE	class	1.60E-02	5.00E-04	Human_only	I
AAA65958	vanY	vancomycin	TRUE	TRUE	TRUE	TRUE	FALSE	class	9.60E-02	5.50E-04	Human_only	I
BAA78801	aadA	aminoglycoside	TRUE	TRUE	FALSE	TRUE	TRUE	class	2.70E-02	2.80E-04	Human_only	II
CP004067.1.gene46.p01	aph(2'')-Ie	aminoglycoside	TRUE	TRUE	FALSE	TRUE	FALSE	species	1.60E-01	7.50E-03	Human_only	II
M29953.1.gene1.p1	aph(3')-VII	aminoglycoside	TRUE	TRUE	FALSE	TRUE	FALSE	strain	6.50E-02	6.00E-04	Human_only	II
YP_002894624	CMY-2	beta-lactam	TRUE	TRUE	FALSE	TRUE	FALSE	family	1.60E-02	1.90E-04	Human_only	II
EF534256.2.gene1.p01	OXA-72	beta-lactam	TRUE	TRUE	FALSE	TRUE	FALSE	strain	8.20E-03	5.50E-05	Human_only	II
YP_002243220	penA	beta-lactam	TRUE	TRUE	FALSE	TRUE	FALSE	family	1.00E-02	7.90E-05	Human_only	II
P67918	ROB-1	beta-lactam	TRUE	TRUE	FALSE	TRUE	FALSE	phylum	1.60E-01	5.90E-03	Human_only	II
AF132290.1.gene1.p01	SHV	beta-lactam	TRUE	TRUE	FALSE	TRUE	FALSE	strain	6.10E-03	7.70E-03	Human_only	II
YP_001144149	catA	chloramphenicol	TRUE	TRUE	FALSE	TRUE	FALSE	species	4.90E-01	1.00E-01	4597.696355	II
AF242872.1.gene2.p01	ermB	macrolide-lincosamide-streptogramin	TRUE	TRUE	FALSE	TRUE	FALSE	family	8.10E-01	1.00E+00	10960.0783	II
AF139725.gene.p01	vatE	macrolide-lincosamide-streptogramin	TRUE	TRUE	FALSE	TRUE	FALSE	order	3.20E-01	2.00E-02	241.2780304	II
YP_002043045	emrD	multidrug	TRUE	TRUE	FALSE	TRUE	FALSE	family	7.30E-02	2.20E-01	Human_only	II
CP001138.1.gene894.p01	mdfA	multidrug	TRUE	TRUE	FALSE	TRUE	FALSE	family	4.50E-02	5.00E-04	Human_only	II
CP001138.1.gene2020.p01	mdtG	multidrug	TRUE	TRUE	FALSE	TRUE	FALSE	family	3.70E-02	7.30E-02	Human_only	II
YP_002114165	mdtH	multidrug	TRUE	TRUE	FALSE	TRUE	FALSE	family	6.10E-03	1.60E-05	Human_only	II
Q7CP73	mdtM	multidrug	TRUE	TRUE	FALSE	TRUE	FALSE	family	1.40E-02	6.20E-05	Human_only	II
ZP_01072284	tetM	tetracycline	TRUE	TRUE	FALSE	TRUE	FALSE	bacteria	9.10E-01	3.90E-01	144.0220936	II
ZP_03917780	tetM	tetracycline	TRUE	TRUE	FALSE	TRUE	FALSE	bacteria	8.30E-01	1.00E-01	4091.326786	II
ABO43851	tetM	tetracycline	TRUE	TRUE	FALSE	TRUE	FALSE	bacteria	8.60E-01	1.40E-01	4238.119506	II
P10952	tetO	tetracycline	TRUE	TRUE	FALSE	TRUE	FALSE	species	8.10E-01	4.50E-02	789.8124409	II
YP_063446	tetO	tetracycline	TRUE	TRUE	FALSE	TRUE	FALSE	bacteria	6.80E-01	1.40E-02	877.3399461	II
ZP_03923764	tetO	tetracycline	TRUE	TRUE	FALSE	TRUE	FALSE	bacteria	5.50E-01	6.10E-03	Human_only	II
ABF69686	tetW	tetracycline	TRUE	TRUE	FALSE	TRUE	FALSE	genus	9.30E-01	8.90E-01	2034.601925	II
L06156.1.gene1.p01	aac(2')-I	aminoglycoside	TRUE	FALSE	TRUE	FALSE	FALSE	genus	6.10E-03	4.30E-05	Human_only	III
AAN34370	aac(3)-II	aminoglycoside	TRUE	FALSE	TRUE	FALSE	FALSE	strain	7.30E-02	4.20E-03	460.1375574	III
AF031330.1.gene1.p1	aac(6')-I	aminoglycoside	TRUE	FALSE	FALSE	FALSE	FALSE	genus	2.00E-03	2.90E-05	Human_only	III
AF263519.1.gene2.p01	aac(6')-I	aminoglycoside	TRUE	FALSE	TRUE	FALSE	FALSE	strain	2.00E-03	1.10E-05	Human_only	III
AF263519.1.gene4.p01	aac(6')-I	aminoglycoside	TRUE	FALSE	TRUE	FALSE	FALSE	strain	2.00E-03	2.60E-03	Human_only	III
AF337947.1.gene2.p01	aac(6')-I	aminoglycoside	TRUE	FALSE	TRUE	FALSE	FALSE	bacteria	2.60E-01	1.60E-02	Human_only	III
L09246.1.gene1.p01	aac(6')-I	aminoglycoside	TRUE	FALSE	FALSE	FALSE	FALSE	strain	2.00E-03	4.00E-05	Human_only	III
L29045.1.gene1.p01	aac(6')-I	aminoglycoside	TRUE	FALSE	FALSE	FALSE	FALSE	genus	2.00E-03	4.10E-05	Human_only	III
X55353.1.gene1.p01	aac(6')-I	aminoglycoside	TRUE	FALSE	FALSE	FALSE	FALSE	strain	4.10E-03	2.00E-05	Human_only	III
ZP_03822933	aac(6')-I	aminoglycoside	TRUE	FALSE	FALSE	FALSE	FALSE	genus	2.00E-03	4.00E-05	Human_only	III
AY712687.1.gene1.p01	aad(6)	aminoglycoside	TRUE	FALSE	FALSE	FALSE	FALSE	strain	6.40E-01	6.30E-02	546.7862365	III
AM410044.gene9.p01	aadE	aminoglycoside	TRUE	FALSE	FALSE	FALSE	FALSE	strain	5.20E-01	1.10E-01	394.7176311	III
FN594949.1.gene25.p01	aadE	aminoglycoside	TRUE	FALSE	FALSE	FALSE	FALSE	phylum	5.90E-01	1.00E-01	1616.561701	III
ZP_04556181	aadE	aminoglycoside	TRUE	FALSE	TRUE	FALSE	FALSE	bacteria	9.10E-01	1.20E+00	3913.901304	III
JQ861959.1.gene7.p01	ant(9)-I	aminoglycoside	TRUE	FALSE	TRUE	FALSE	FALSE	phylum	3.70E-01	2.00E-01	205.8946559	III
M20305.1.gene1.p1	aph_3___I	aminoglycoside	TRUE	FALSE	TRUE	FALSE	FALSE	strain	1.40E-02	3.10E-04	Human_only	III
AF207840.gene.p01	aph(2'')-II	aminoglycoside	TRUE	FALSE	TRUE	FALSE	FALSE	bacteria	2.40E-01	1.00E-02	Human_only	III
AF016483.gene.p01	aph(2'')-IV	aminoglycoside	TRUE	FALSE	FALSE	FALSE	FALSE	strain	8.00E-02	1.50E-03	Human_only	III
EU269034.2.gene4.p01	rmtD	aminoglycoside	TRUE	FALSE	TRUE	FALSE	FALSE	strain	1.10E-01	8.00E-04	Human_only	III
A1AFX9	bacA	bacitracin	TRUE	FALSE	TRUE	FALSE	FALSE	family	4.30E-02	4.70E-04	Human_only	III
A8A4L2	bacA	bacitracin	TRUE	FALSE	TRUE	FALSE	FALSE	phylum	9.00E-02	1.50E-03	Human_only	III
ACB16010	bacA	bacitracin	TRUE	FALSE	TRUE	FALSE	FALSE	genus	2.00E-01	6.30E-03	310.4720363	III
CAS10898	bacA	bacitracin	TRUE	FALSE	TRUE	FALSE	FALSE	family	6.50E-02	1.50E-03	Human_only	III
NP_289632	bacA	bacitracin	TRUE	FALSE	TRUE	FALSE	FALSE	strain	1.50E-01	4.90E-03	Human_only	III
NP_645462	bacA	bacitracin	TRUE	FALSE	TRUE	FALSE	FALSE	genus	1.00E-02	3.40E-05	Human_only	III
NP_831165	bacA	bacitracin	TRUE	FALSE	FALSE	FALSE	FALSE	genus	2.00E-03	2.80E-04	Human_only	III
NP_843860	bacA	bacitracin	TRUE	FALSE	FALSE	FALSE	FALSE	class	2.00E-03	2.80E-05	Human_only	III
NP_977823	bacA	bacitracin	TRUE	FALSE	FALSE	FALSE	FALSE	class	6.10E-03	2.00E-02	Human_only	III
P67390	bacA	bacitracin	TRUE	FALSE	TRUE	FALSE	FALSE	genus	4.10E-03	7.20E-06	Human_only	III
Q8XL56	bacA	bacitracin	TRUE	FALSE	FALSE	FALSE	FALSE	strain	2.20E-02	7.70E-05	Human_only	III
Q9KIN5	bacA	bacitracin	TRUE	FALSE	FALSE	FALSE	FALSE	strain	2.00E-03	1.40E-05	Human_only	III
YP_001644180	bacA	bacitracin	TRUE	FALSE	FALSE	FALSE	FALSE	genus	2.00E-03	2.20E-03	Human_only	III
YP_002042472	bacA	bacitracin	TRUE	FALSE	TRUE	FALSE	FALSE	bacteria	2.00E-03	4.10E-06	Human_only	III
YP_002929946	bacA	bacitracin	TRUE	FALSE	FALSE	FALSE	FALSE	genus	9.20E-01	3.10E-01	277.5524721	III
YP_002937728	bacA	bacitracin	TRUE	FALSE	FALSE	FALSE	FALSE	order	9.30E-01	5.30E-01	346.5123066	III
YP_695835	bacA	bacitracin	TRUE	FALSE	FALSE	FALSE	FALSE	genus	8.20E-03	2.00E-05	Human_only	III
ZP_03564086	bacA	bacitracin	TRUE	FALSE	TRUE	FALSE	FALSE	genus	1.00E-02	1.40E-04	Human_only	III
ZP_03958019	bacA	bacitracin	TRUE	FALSE	FALSE	FALSE	FALSE	genus	8.90E-01	1.30E-01	360.6988465	III
ZP_04064297	bacA	bacitracin	TRUE	FALSE	FALSE	FALSE	FALSE	genus	2.00E-03	1.70E-02	Human_only	III
ZP_04070977	bacA	bacitracin	TRUE	FALSE	FALSE	FALSE	FALSE	genus	2.00E-03	2.50E-04	Human_only	III
ZP_04150458	bacA	bacitracin	TRUE	FALSE	FALSE	FALSE	FALSE	genus	6.10E-03	7.80E-05	Human_only	III
ZP_04167983	bacA	bacitracin	TRUE	FALSE	FALSE	FALSE	FALSE	genus	2.00E-03	5.50E-05	Human_only	III
ZP_04173668	bacA	bacitracin	TRUE	FALSE	FALSE	FALSE	FALSE	genus	2.00E-03	1.40E-04	Human_only	III
ZP_04196507	bacA	bacitracin	TRUE	FALSE	FALSE	FALSE	FALSE	genus	8.20E-03	6.90E-05	Human_only	III
ZP_04207693	bacA	bacitracin	TRUE	FALSE	FALSE	FALSE	FALSE	genus	2.00E-03	2.20E-04	Human_only	III
ZP_04288431	bacA	bacitracin	TRUE	FALSE	FALSE	FALSE	FALSE	genus	2.00E-03	8.30E-05	Human_only	III
ZP_04294082	bacA	bacitracin	TRUE	FALSE	FALSE	FALSE	FALSE	genus	2.00E-03	1.70E-04	Human_only	III
ZP_04299687	bacA	bacitracin	TRUE	FALSE	FALSE	FALSE	FALSE	genus	2.00E-03	1.90E-04	Human_only	III
ZP_04621202	bacA	bacitracin	TRUE	FALSE	TRUE	FALSE	FALSE	genus	8.20E-03	5.90E-05	Human_only	III
JX440354.1.gene2.p01	ACT-14	beta-lactam	TRUE	FALSE	TRUE	FALSE	FALSE	species	2.00E-03	5.70E-06	Human_only	III
AM076977.1.gene1.p01	ACT-2	beta-lactam	TRUE	FALSE	TRUE	FALSE	FALSE	genus	1.00E-02	3.00E-04	Human_only	III
EF125013.1.gene1.p01	ACT-2	beta-lactam	TRUE	FALSE	TRUE	FALSE	FALSE	genus	4.10E-03	6.80E-05	Human_only	III
KF515536.1.gene1.p01	ACT-23	beta-lactam	TRUE	FALSE	TRUE	FALSE	FALSE	family	8.20E-03	4.10E-05	Human_only	III
FJ237369.1.gene1.p1	ACT-5	beta-lactam	TRUE	FALSE	TRUE	FALSE	FALSE	genus	1.80E-02	1.00E-04	Human_only	III
AAL05857	ampC	beta-lactam	TRUE	FALSE	TRUE	FALSE	FALSE	family	1.00E-02	3.00E-05	Human_only	III
AAM93473	ampC	beta-lactam	TRUE	FALSE	TRUE	FALSE	FALSE	family	1.40E-02	5.80E-05	Human_only	III
X96858.1.gene1.p01	blaB	beta-lactam	TRUE	FALSE	FALSE	FALSE	FALSE	genus	6.10E-03	1.70E-04	Human_only	III
EF540343.1.gene3.p01	blaR1	beta-lactam	TRUE	FALSE	FALSE	FALSE	FALSE	genus	3.20E-01	4.00E-03	Human_only	III
FR823292.1.gene2.p01	blaZ	beta-lactam	TRUE	FALSE	TRUE	FALSE	FALSE	genus	4.10E-03	1.40E-05	Human_only	III
M63556.1.gene1.p01	ccrA	beta-lactam	TRUE	FALSE	FALSE	FALSE	FALSE	genus	2.70E-02	6.00E-04	Human_only	III
AF118110.1.gene1.p01	CfxA2	beta-lactam	TRUE	FALSE	FALSE	FALSE	FALSE	bacteria	5.20E-01	2.90E-02	Human_only	III
AF472622.2.gene1.p01	CfxA2	beta-lactam	TRUE	FALSE	FALSE	FALSE	FALSE	phylum	6.70E-01	1.80E-01	2598.473458	III
AY769933.1.gene1.p01	CfxA2	beta-lactam	TRUE	FALSE	FALSE	FALSE	FALSE	order	6.40E-01	1.30E-01	12404.95599	III
ZP_04543532	CfxA3	beta-lactam	TRUE	FALSE	FALSE	FALSE	FALSE	genus	7.10E-01	6.10E-01	Human_only	III
AJ781421.1.gene1.p01	CMY_16	beta-lactam	TRUE	FALSE	TRUE	FALSE	FALSE	strain	4.10E-03	1.30E-02	Human_only	III
DQ463751.1.gene1.p01	CMY_23	beta-lactam	TRUE	FALSE	TRUE	FALSE	FALSE	strain	2.00E-03	2.20E-03	Human_only	III
EU515249.1.gene1.p01	CMY-25	beta-lactam	TRUE	FALSE	FALSE	FALSE	FALSE	species	6.10E-03	6.40E-03	Human_only	III
AB372224.1.gene1.p01	CMY-39	beta-lactam	TRUE	FALSE	FALSE	FALSE	FALSE	strain	6.10E-03	1.70E-05	Human_only	III
JQ733571.1.gene2.p01	CMY-51	beta-lactam	TRUE	FALSE	TRUE	FALSE	FALSE	strain	4.10E-03	1.60E-05	Human_only	III
JF780936.1.gene1.p01	CMY-65	beta-lactam	TRUE	FALSE	TRUE	FALSE	FALSE	species	6.10E-03	1.90E-05	Human_only	III
KF526114.1.gene1.p01	CMY-74	beta-lactam	TRUE	FALSE	TRUE	FALSE	FALSE	genus	2.00E-03	3.80E-06	Human_only	III
BAA02494	CMY-79	beta-lactam	TRUE	FALSE	TRUE	FALSE	FALSE	bacteria	4.10E-03	1.10E-05	Human_only	III
KC603538.1.gene1.p01	CMY-98	beta-lactam	TRUE	FALSE	TRUE	FALSE	FALSE	genus	8.20E-03	5.80E-05	Human_only	III
AF305837.gene.p01	CTX-M	beta-lactam	TRUE	FALSE	TRUE	FALSE	FALSE	species	2.00E-03	3.50E-05	Human_only	III
X92506.gene.p01	CTX-M-1	beta-lactam	TRUE	FALSE	TRUE	FALSE	FALSE	family	2.00E-03	1.10E-03	Human_only	III
JQ724542.1.gene1.p1	CTX-M-125	beta-lactam	TRUE	FALSE	TRUE	FALSE	FALSE	strain	6.10E-03	6.30E-03	Human_only	III
KF240809.1.gene1.p01	CTX-M-142	beta-lactam	TRUE	FALSE	TRUE	FALSE	FALSE	strain	6.10E-03	8.80E-05	Human_only	III
AJ557142.gene.p01	CTX-M-32	beta-lactam	TRUE	FALSE	TRUE	FALSE	FALSE	strain	4.10E-03	3.90E-05	Human_only	III
AF174129.3.gene9.p01	CTX-M-51	beta-lactam	TRUE	FALSE	TRUE	FALSE	FALSE	family	2.00E-03	1.20E-05	Human_only	III
AY954516.1.gene1.p1	CTX-M-89	beta-lactam	TRUE	FALSE	TRUE	FALSE	FALSE	species	2.00E-03	1.40E-03	Human_only	III
JN596280.1.gene3.p01	GES-19	beta-lactam	TRUE	FALSE	TRUE	FALSE	FALSE	strain	4.90E-02	1.20E-03	Human_only	III
JN596280.1.gene4.p01	GES-20	beta-lactam	TRUE	FALSE	TRUE	FALSE	FALSE	strain	3.10E-02	7.30E-04	Human_only	III
AB715422.1.gene4.p01	IMP	beta-lactam	TRUE	FALSE	TRUE	FALSE	FALSE	strain	2.00E-03	9.60E-06	Human_only	III
AJ550807.1.gene4.p01	IMP-13	beta-lactam	TRUE	FALSE	TRUE	FALSE	FALSE	class	4.10E-03	1.30E-04	Human_only	III
EF118171.1.gene4.p01	IMP-19	beta-lactam	TRUE	FALSE	TRUE	FALSE	FALSE	strain	6.10E-03	1.20E-04	Human_only	III
JF894248.1.gene1.p1	IMP-27	beta-lactam	TRUE	FALSE	TRUE	FALSE	FALSE	strain	4.10E-03	5.50E-05	Human_only	III
AY743416.1.gene1.p01	LEN-16	beta-lactam	TRUE	FALSE	TRUE	FALSE	FALSE	genus	4.10E-03	1.60E-05	Human_only	III
AM850908.2.gene1.p01	LEN-18	beta-lactam	TRUE	FALSE	TRUE	FALSE	FALSE	bacteria	4.10E-03	2.10E-05	Human_only	III
AM850914.2.gene1.p01	LEN-24	beta-lactam	TRUE	FALSE	TRUE	FALSE	FALSE	strain	1.60E-02	3.30E-02	Human_only	III
BAG06200	mecA	beta-lactam	TRUE	FALSE	TRUE	FALSE	FALSE	genus	6.10E-03	2.20E-05	Human_only	III
CAA70425	mecA	beta-lactam	TRUE	FALSE	FALSE	FALSE	FALSE	genus	1.80E-02	1.70E-04	Human_only	III
CAA73547	mecA	beta-lactam	TRUE	FALSE	TRUE	FALSE	FALSE	genus	1.60E-02	1.00E-04	Human_only	III
KC243783.1.gene1.p01	mecA	beta-lactam	TRUE	FALSE	TRUE	FALSE	FALSE	strain	1.60E-02	1.20E-04	Human_only	III
FR823292.1.gene6.p01	mecI	beta-lactam	TRUE	FALSE	TRUE	FALSE	FALSE	genus	2.00E-03	3.60E-06	Human_only	III
NC_002745.1122814.p01	mecI	beta-lactam	TRUE	FALSE	TRUE	FALSE	FALSE	genus	2.00E-03	3.60E-06	Human_only	III
NC_002758.1120003.p01	mecI	beta-lactam	TRUE	FALSE	TRUE	FALSE	FALSE	genus	6.10E-03	3.30E-03	Human_only	III
NC_002952.2861158.p01	mecI	beta-lactam	TRUE	FALSE	FALSE	FALSE	FALSE	strain	1.20E-02	6.20E-05	Human_only	III
FR823292.1.gene4.p01	mecR1	beta-lactam	TRUE	FALSE	TRUE	FALSE	FALSE	genus	2.00E-03	3.60E-06	Human_only	III
NC_002745.1122813.p01	mecR1	beta-lactam	TRUE	FALSE	TRUE	FALSE	FALSE	genus	4.10E-03	3.00E-05	Human_only	III
BAF47404	metallo_beta-lactamase	beta-lactam	TRUE	FALSE	FALSE	FALSE	FALSE	strain	2.00E-03	3.70E-05	Human_only	III
AAM93063	metallo-beta-lactamase	beta-lactam	TRUE	FALSE	FALSE	FALSE	FALSE	genus	2.20E-02	4.40E-04	Human_only	III
CAE46566	metallo-beta-lactamase	beta-lactam	TRUE	FALSE	TRUE	FALSE	FALSE	strain	1.40E-02	2.60E-02	Human_only	III
AF441286.1.gene1.p01	MUS-1	beta-lactam	TRUE	FALSE	FALSE	FALSE	FALSE	genus	8.20E-03	1.60E-03	Human_only	III
P52663	NMC-A	beta-lactam	TRUE	FALSE	TRUE	FALSE	FALSE	strain	2.00E-03	1.00E-05	Human_only	III
AM051140.1.gene1.p01	OKP-A	beta-lactam	TRUE	FALSE	TRUE	FALSE	FALSE	genus	2.00E-03	2.00E-05	Human_only	III
AM051143.1.gene1.p01	OKP-A	beta-lactam	TRUE	FALSE	TRUE	FALSE	FALSE	genus	6.10E-03	9.60E-05	Human_only	III
AM051147.1.gene1.p01	OKP-A	beta-lactam	TRUE	FALSE	TRUE	FALSE	FALSE	strain	6.10E-03	3.30E-03	Human_only	III
AM850915.2.gene1.p01	OKP-A	beta-lactam	TRUE	FALSE	TRUE	FALSE	FALSE	strain	4.10E-03	7.20E-03	Human_only	III
AJ635402.2.gene1.p01	OKP-B	beta-lactam	TRUE	FALSE	TRUE	FALSE	FALSE	genus	6.10E-03	5.90E-05	Human_only	III
AM051151.1.gene1.p01	OKP-B	beta-lactam	TRUE	FALSE	FALSE	FALSE	FALSE	genus	8.20E-03	1.00E-04	Human_only	III
AM051156.1.gene1.p01	OKP-B	beta-lactam	TRUE	FALSE	TRUE	FALSE	FALSE	genus	6.10E-03	6.60E-05	Human_only	III
EU086830.1.gene1.p01	OXA_136	beta-lactam	TRUE	FALSE	FALSE	FALSE	FALSE	species	6.10E-03	1.50E-05	Human_only	III
EU086834.1.gene1.p01	OXA-137	beta-lactam	TRUE	FALSE	FALSE	FALSE	FALSE	strain	8.20E-03	3.50E-04	Human_only	III
ACR66837	OXA-17	beta-lactam	TRUE	FALSE	TRUE	FALSE	FALSE	strain	9.20E-02	5.30E-03	Human_only	III
JQ396378.1.gene1.p01	OXA-184	beta-lactam	TRUE	FALSE	FALSE	FALSE	FALSE	species	1.00E-02	2.10E-05	Human_only	III
AY445080.1.gene1.p01	OXA-56	beta-lactam	TRUE	FALSE	TRUE	FALSE	FALSE	strain	2.70E-02	5.70E-04	Human_only	III
AY587956.gene.p01	OXA-61	beta-lactam	TRUE	FALSE	FALSE	FALSE	FALSE	species	5.70E-02	1.60E-03	Human_only	III
AY423074.1.gene1.p01	OXA-62	beta-lactam	TRUE	FALSE	FALSE	FALSE	FALSE	genus	4.10E-03	1.80E-05	Human_only	III
AY750908.1.gene1.p01	OXA-65	beta-lactam	TRUE	FALSE	TRUE	FALSE	FALSE	genus	2.00E-03	3.40E-03	Human_only	III
AY227054.1.gene1.p01	OXA-85	beta-lactam	TRUE	FALSE	FALSE	FALSE	FALSE	strain	1.00E-01	5.30E-02	1880.731584	III
AJ871873.1.gene1.p01	OXY-1	beta-lactam	TRUE	FALSE	TRUE	FALSE	FALSE	strain	2.00E-03	2.10E-05	Human_only	III
AJ871867.1.gene1.p01	OXY-2	beta-lactam	TRUE	FALSE	TRUE	FALSE	FALSE	genus	2.00E-03	2.50E-03	Human_only	III
AY055205.1.gene1.p1	OXY-2	beta-lactam	TRUE	FALSE	TRUE	FALSE	FALSE	genus	4.10E-03	4.30E-03	Human_only	III
Z49084.1.gene1.p01	OXY-2	beta-lactam	TRUE	FALSE	TRUE	FALSE	FALSE	family	2.00E-03	2.50E-03	Human_only	III
AAC45547	PBP-2X	beta-lactam	TRUE	FALSE	FALSE	FALSE	FALSE	genus	1.30E-01	8.20E-04	Human_only	III
AAF17268	PBP-2X	beta-lactam	TRUE	FALSE	FALSE	FALSE	FALSE	genus	4.50E-02	2.00E-04	Human_only	III
AAF17269	PBP-2X	beta-lactam	TRUE	FALSE	FALSE	FALSE	FALSE	strain	1.00E-01	5.40E-04	Human_only	III
AAF17270	PBP-2X	beta-lactam	TRUE	FALSE	FALSE	FALSE	FALSE	strain	1.20E-01	6.90E-04	Human_only	III
ABJ55333	PBP-2X	beta-lactam	TRUE	FALSE	FALSE	FALSE	FALSE	genus	6.70E-02	2.00E-04	Human_only	III
BAD67448	PBP-2X	beta-lactam	TRUE	FALSE	FALSE	FALSE	FALSE	strain	3.30E-02	8.80E-05	Human_only	III
CAO91607	PBP-2X	beta-lactam	TRUE	FALSE	FALSE	FALSE	FALSE	strain	1.90E-01	1.50E-03	145.3124078	III
CAO91609	PBP-2X	beta-lactam	TRUE	FALSE	FALSE	FALSE	FALSE	genus	1.40E-02	2.00E-02	Human_only	III
CAO91612	PBP-2X	beta-lactam	TRUE	FALSE	FALSE	FALSE	FALSE	genus	8.20E-03	2.40E-05	Human_only	III
CAO91614	PBP-2X	beta-lactam	TRUE	FALSE	FALSE	FALSE	FALSE	strain	8.20E-03	2.20E-05	Human_only	III
CAO91615	PBP-2X	beta-lactam	TRUE	FALSE	FALSE	FALSE	FALSE	strain	5.70E-02	2.40E-04	Human_only	III
CAO91616	PBP-2X	beta-lactam	TRUE	FALSE	FALSE	FALSE	FALSE	genus	3.30E-01	4.30E-03	371.658961	III
CAO91617	PBP-2X	beta-lactam	TRUE	FALSE	FALSE	FALSE	FALSE	strain	8.20E-03	3.90E-05	Human_only	III
CAO91624	PBP-2X	beta-lactam	TRUE	FALSE	FALSE	FALSE	FALSE	genus	1.00E-02	6.20E-05	Human_only	III
CAO91626	PBP-2X	beta-lactam	TRUE	FALSE	FALSE	FALSE	FALSE	strain	3.90E-02	1.70E-04	Human_only	III
CAO91630	PBP-2X	beta-lactam	TRUE	FALSE	FALSE	FALSE	FALSE	strain	5.90E-02	2.40E-04	Human_only	III
EDK70037	PBP-2X	beta-lactam	TRUE	FALSE	FALSE	FALSE	FALSE	genus	6.10E-03	2.50E-05	Human_only	III
EDK78328	PBP-2X	beta-lactam	TRUE	FALSE	FALSE	FALSE	FALSE	strain	3.20E-01	4.10E-03	110.4134794	III
NP_357898	PBP-2X	beta-lactam	TRUE	FALSE	FALSE	FALSE	FALSE	genus	3.10E-02	2.70E-02	Human_only	III
P14677	PBP-2X	beta-lactam	TRUE	FALSE	FALSE	FALSE	FALSE	genus	2.00E-03	3.10E-06	Human_only	III
YP_002737588	PBP-2X	beta-lactam	TRUE	FALSE	FALSE	FALSE	FALSE	genus	6.10E-03	3.00E-05	Human_only	III
YP_002741884	PBP-2X	beta-lactam	TRUE	FALSE	FALSE	FALSE	FALSE	genus	1.40E-01	7.00E-04	Human_only	III
ZP_01834487	PBP-2X	beta-lactam	TRUE	FALSE	FALSE	FALSE	FALSE	strain	1.40E-02	4.10E-05	Human_only	III
ZP_04597435	PBP-2X	beta-lactam	TRUE	FALSE	FALSE	FALSE	FALSE	strain	4.50E-02	2.20E-04	Human_only	III
AAP46578	penA	beta-lactam	TRUE	FALSE	FALSE	FALSE	FALSE	genus	6.10E-03	2.90E-03	Human_only	III
AAP46583	penA	beta-lactam	TRUE	FALSE	FALSE	FALSE	FALSE	strain	2.00E-03	7.20E-06	Human_only	III
AAP46585	penA	beta-lactam	TRUE	FALSE	FALSE	FALSE	FALSE	genus	2.00E-03	1.70E-03	Human_only	III
AAP46590	penA	beta-lactam	TRUE	FALSE	FALSE	FALSE	FALSE	strain	1.00E-02	1.20E-02	Human_only	III
AAP46602	penA	beta-lactam	TRUE	FALSE	FALSE	FALSE	FALSE	strain	8.20E-03	3.80E-05	Human_only	III
P0A0U8	penA	beta-lactam	TRUE	FALSE	FALSE	FALSE	FALSE	genus	2.00E-03	1.40E-05	Human_only	III
U58210.1.gene4.p01	penA	beta-lactam	TRUE	FALSE	FALSE	FALSE	FALSE	genus	6.80E-01	1.10E-01	843.5534484	III
YP_208590	penA	beta-lactam	TRUE	FALSE	FALSE	FALSE	FALSE	genus	6.10E-03	5.50E-03	Human_only	III
ABV60286	PSE-1	beta-lactam	TRUE	FALSE	TRUE	FALSE	FALSE	family	3.70E-02	1.10E-03	Human_only	III
BAE71359	PSE-1	beta-lactam	TRUE	FALSE	TRUE	FALSE	FALSE	family	2.90E-02	6.30E-04	Human_only	III
AF227204.1.gene1.p01	SHV	beta-lactam	TRUE	FALSE	TRUE	FALSE	FALSE	genus	4.10E-03	7.60E-03	Human_only	III
AM176550.2.gene1.p01	SHV	beta-lactam	TRUE	FALSE	TRUE	FALSE	FALSE	genus	8.20E-03	3.80E-03	Human_only	III
AM176551.2.gene1.p01	SHV	beta-lactam	TRUE	FALSE	TRUE	FALSE	FALSE	genus	2.00E-03	2.10E-05	Human_only	III
HM751100.1.gene1.p01	SHV	beta-lactam	TRUE	FALSE	TRUE	FALSE	FALSE	strain	2.00E-03	1.70E-05	Human_only	III
HQ877614.1.gene1.p01	SHV	beta-lactam	TRUE	FALSE	TRUE	FALSE	FALSE	genus	1.20E-02	3.20E-02	Human_only	III
JX268631.1.gene1.p01	SHV	beta-lactam	TRUE	FALSE	TRUE	FALSE	FALSE	genus	2.00E-03	3.50E-06	Human_only	III
X98102.1.gene1.p01	SHV	beta-lactam	TRUE	FALSE	TRUE	FALSE	FALSE	strain	1.20E-02	9.30E-03	Human_only	III
AM176558.2.gene1.p01	SHV-1	beta-lactam	TRUE	FALSE	TRUE	FALSE	FALSE	genus	2.00E-03	2.70E-05	Human_only	III
AJ920369.1.gene1.p01	SHV-12	beta-lactam	TRUE	FALSE	TRUE	FALSE	FALSE	genus	3.90E-02	4.70E-04	Human_only	III
AB551737.1.gene1.p01	SHV-133	beta-lactam	TRUE	FALSE	TRUE	FALSE	FALSE	strain	6.10E-03	8.10E-03	Human_only	III
JX121115.1.gene1.p01	SHV-148	beta-lactam	TRUE	FALSE	TRUE	FALSE	FALSE	strain	2.00E-03	2.20E-03	Human_only	III
JX121128.1.gene1.p01	SHV-161	beta-lactam	TRUE	FALSE	TRUE	FALSE	FALSE	strain	2.00E-03	1.60E-03	Human_only	III
JX121131.1.gene1.p01	SHV-165	beta-lactam	TRUE	FALSE	TRUE	FALSE	FALSE	strain	8.20E-03	5.10E-05	Human_only	III
JX870080.1.gene1.p01	SHV-168	beta-lactam	TRUE	FALSE	TRUE	FALSE	FALSE	strain	2.00E-03	2.00E-05	Human_only	III
AF293345.1.gene1.p01	SHV-27	beta-lactam	TRUE	FALSE	TRUE	FALSE	FALSE	family	4.10E-03	2.20E-03	Human_only	III
AF535128.1.gene1.p01	SHV-40	beta-lactam	TRUE	FALSE	TRUE	FALSE	FALSE	strain	2.00E-03	1.70E-03	Human_only	III
AAT97115	SHV-5	beta-lactam	TRUE	FALSE	FALSE	FALSE	FALSE	strain	2.00E-03	6.60E-03	Human_only	III
AJ863560.2.gene1.p01	SHV-55	beta-lactam	TRUE	FALSE	TRUE	FALSE	FALSE	strain	8.20E-03	1.60E-05	Human_only	III
AJ866284.2.gene1.p01	SHV-61	beta-lactam	TRUE	FALSE	TRUE	FALSE	FALSE	strain	1.00E-02	2.40E-02	Human_only	III
AJ866285.2.gene1.p01	SHV-62	beta-lactam	TRUE	FALSE	TRUE	FALSE	FALSE	genus	2.00E-03	4.60E-04	Human_only	III
AM176546.2.gene1.p01	SHV-71	beta-lactam	TRUE	FALSE	TRUE	FALSE	FALSE	strain	4.10E-03	1.10E-05	Human_only	III
EF373970.1.gene1.p01	SHV-94	beta-lactam	TRUE	FALSE	TRUE	FALSE	FALSE	strain	6.10E-03	2.80E-01	Human_only	III
FJ807656.1.gene1.p01	TEM-154	beta-lactam	TRUE	FALSE	TRUE	FALSE	FALSE	strain	2.00E-03	1.90E-03	Human_only	III
AJ437107.1.gene1.p01	TEM-30	beta-lactam	TRUE	FALSE	TRUE	FALSE	FALSE	family	4.10E-03	1.40E-05	Human_only	III
AF347054.1.gene1.p1	TEM-80	beta-lactam	TRUE	FALSE	TRUE	FALSE	FALSE	strain	2.00E-03	4.10E-06	Human_only	III
AY165025.1.gene1.p01	VIM-1	beta-lactam	TRUE	FALSE	TRUE	FALSE	FALSE	strain	1.60E-02	1.30E-02	Human_only	III
AY605049.2.gene1.p01	VIM-2	beta-lactam	TRUE	FALSE	TRUE	FALSE	FALSE	strain	1.20E-02	1.50E-04	Human_only	III
CAO82974	catA	chloramphenicol	TRUE	FALSE	FALSE	FALSE	FALSE	strain	1.10E-01	5.50E-03	Human_only	III
P00484	catA	chloramphenicol	TRUE	FALSE	TRUE	FALSE	FALSE	genus	2.20E-02	2.10E-04	Human_only	III
YP_002150494	catA	chloramphenicol	TRUE	FALSE	TRUE	FALSE	FALSE	genus	2.00E-02	9.00E-05	Human_only	III
M55620.gene.p01	catQ	chloramphenicol	TRUE	FALSE	FALSE	FALSE	FALSE	family	6.30E-02	5.30E-03	Human_only	III
CP001581.1.gene3143.p01	chloramphenicol and florfenicol resistance gene	chloramphenicol	TRUE	FALSE	FALSE	FALSE	FALSE	order	2.80E-01	6.50E-02	915.2369588	III
AJ549214.1.gene2.p01	chloramphenicol exporter	chloramphenicol	TRUE	FALSE	TRUE	FALSE	FALSE	class	4.90E-02	1.10E-02	Human_only	III
X59968.1.gene1.p01	chloramphenicol exporter	chloramphenicol	TRUE	FALSE	FALSE	FALSE	FALSE	genus	1.80E-02	1.10E-04	Human_only	III
A0RD31	fosB	fosfomycin	TRUE	FALSE	FALSE	FALSE	FALSE	genus	2.00E-03	1.00E-04	Human_only	III
Q63CC5	fosB	fosfomycin	TRUE	FALSE	FALSE	FALSE	FALSE	genus	2.00E-03	2.10E-04	Human_only	III
Q6HJT7	fosB	fosfomycin	TRUE	FALSE	FALSE	FALSE	FALSE	genus	2.00E-03	5.20E-04	Human_only	III
YP_002445444	fosB	fosfomycin	TRUE	FALSE	FALSE	FALSE	FALSE	genus	2.00E-03	5.20E-04	Human_only	III
YP_002529744	fosB	fosfomycin	TRUE	FALSE	FALSE	FALSE	FALSE	class	2.00E-03	5.20E-05	Human_only	III
ZP_03232999	fosB	fosfomycin	TRUE	FALSE	FALSE	FALSE	FALSE	class	2.00E-03	4.20E-04	Human_only	III
ZP_04090195	fosB	fosfomycin	TRUE	FALSE	FALSE	FALSE	FALSE	class	2.00E-03	6.30E-04	Human_only	III
ZP_04096221	fosB	fosfomycin	TRUE	FALSE	FALSE	FALSE	FALSE	genus	2.00E-03	1.60E-04	Human_only	III
ZP_04151022	fosB	fosfomycin	TRUE	FALSE	FALSE	FALSE	FALSE	genus	4.10E-03	1.70E-04	Human_only	III
ZP_04168559	fosB	fosfomycin	TRUE	FALSE	FALSE	FALSE	FALSE	genus	2.00E-03	1.40E-04	Human_only	III
ZP_04174269	fosB	fosfomycin	TRUE	FALSE	FALSE	FALSE	FALSE	genus	4.10E-03	1.70E-04	Human_only	III
ZP_04217288	fosB	fosfomycin	TRUE	FALSE	FALSE	FALSE	FALSE	strain	2.00E-03	4.20E-04	Human_only	III
ZP_04233366	fosB	fosfomycin	TRUE	FALSE	FALSE	FALSE	FALSE	genus	2.00E-03	9.40E-05	Human_only	III
ZP_04244950	fosB	fosfomycin	TRUE	FALSE	FALSE	FALSE	FALSE	strain	2.00E-03	1.40E-04	Human_only	III
ZP_04261748	fosB	fosfomycin	TRUE	FALSE	FALSE	FALSE	FALSE	genus	2.00E-03	1.40E-04	Human_only	III
ZP_04283753	fosB	fosfomycin	TRUE	FALSE	FALSE	FALSE	FALSE	strain	2.00E-03	1.00E-04	Human_only	III
Q83MG8	kasugamycin__kasugamycin resistance protein ksgA	kasugamycin	TRUE	FALSE	TRUE	FALSE	FALSE	genus	2.90E-02	1.90E-04	Human_only	III
YP_002401190	kasugamycin__kasugamycin resistance protein ksgA	kasugamycin	TRUE	FALSE	TRUE	FALSE	FALSE	genus	1.40E-01	3.20E-03	135.2920114	III
AY234334.1.orf0.gene.p01	erm(34)	macrolide-lincosamide-streptogramin	TRUE	FALSE	FALSE	FALSE	FALSE	genus	8.20E-03	4.50E-05	Human_only	III
BAC53825	ermA	macrolide-lincosamide-streptogramin	TRUE	FALSE	TRUE	FALSE	FALSE	class	6.50E-02	9.00E-03	154.0418259	III
L22689.1.gene1.p01	ermA	macrolide-lincosamide-streptogramin	TRUE	FALSE	FALSE	FALSE	FALSE	phylum	3.90E-01	2.70E-02	398.2145076	III
M29832.gene.p01	ermA	macrolide-lincosamide-streptogramin	TRUE	FALSE	FALSE	FALSE	FALSE	genus	4.10E-03	5.40E-05	Human_only	III
ACL81266	ermC	macrolide-lincosamide-streptogramin	TRUE	FALSE	FALSE	FALSE	FALSE	strain	3.30E-02	5.00E-03	320.5395484	III
CAJ43792	ermC	macrolide-lincosamide-streptogramin	TRUE	FALSE	FALSE	FALSE	FALSE	strain	4.10E-02	5.80E-03	223.1372323	III
NC_007209.3523503.p01	ermC	macrolide-lincosamide-streptogramin	TRUE	FALSE	FALSE	FALSE	FALSE	genus	1.60E-02	1.20E-04	Human_only	III
AAA27431	ermF	macrolide-lincosamide-streptogramin	TRUE	FALSE	FALSE	FALSE	FALSE	bacteria	7.00E-01	4.60E-01	244.1491179	III
Q02607	ermF	macrolide-lincosamide-streptogramin	TRUE	FALSE	FALSE	FALSE	FALSE	order	6.40E-01	1.40E-01	215.2521168	III
ZP_04055482	ermF	macrolide-lincosamide-streptogramin	TRUE	FALSE	FALSE	FALSE	FALSE	bacteria	7.30E-01	4.80E-01	175.3594282	III
AAC37034	ermG	macrolide-lincosamide-streptogramin	TRUE	FALSE	FALSE	FALSE	FALSE	genus	5.90E-01	2.50E-01	323.1532708	III
BAD86539	ermG	macrolide-lincosamide-streptogramin	TRUE	FALSE	FALSE	FALSE	FALSE	genus	2.90E-02	1.50E-03	Human_only	III
CAD89787	ermG	macrolide-lincosamide-streptogramin	TRUE	FALSE	FALSE	FALSE	FALSE	genus	5.70E-01	2.10E-01	278.8477777	III
M15332.gene.p01	ermG	macrolide-lincosamide-streptogramin	TRUE	FALSE	TRUE	FALSE	FALSE	bacteria	5.90E-01	1.70E-01	418.1426715	III
NP_630197	ermO	macrolide-lincosamide-streptogramin	TRUE	FALSE	FALSE	FALSE	FALSE	strain	2.00E-03	3.30E-05	Human_only	III
M64090.gene.p01	ermT	macrolide-lincosamide-streptogramin	TRUE	FALSE	TRUE	FALSE	FALSE	strain	1.30E-01	2.80E-02	380.8086276	III
NP_862543	ermT	macrolide-lincosamide-streptogramin	TRUE	FALSE	FALSE	FALSE	FALSE	order	1.80E-01	7.30E-02	1612.66729	III
YP_251227	ermX	macrolide-lincosamide-streptogramin	TRUE	FALSE	FALSE	FALSE	FALSE	phylum	2.30E-01	1.60E-02	164.5541716	III
ZP_03917649	ermX	macrolide-lincosamide-streptogramin	TRUE	FALSE	FALSE	FALSE	FALSE	phylum	1.60E-01	1.40E-02	1395.794067	III
CAL44990	lnuA	macrolide-lincosamide-streptogramin	TRUE	FALSE	TRUE	FALSE	FALSE	class	5.40E-01	3.60E-02	2801.745769	III
YP_758631	lnuA	macrolide-lincosamide-streptogramin	TRUE	FALSE	FALSE	FALSE	FALSE	genus	5.10E-01	3.20E-02	129.8394337	III
AAW30456	lsa	macrolide-lincosamide-streptogramin	TRUE	FALSE	TRUE	FALSE	FALSE	genus	1.20E-01	2.50E-03	259.4560069	III
ZP_03949543	lsa	macrolide-lincosamide-streptogramin	TRUE	FALSE	FALSE	FALSE	FALSE	genus	3.50E-01	4.90E-03	453.6397241	III
ZP_03984253	lsa	macrolide-lincosamide-streptogramin	TRUE	FALSE	FALSE	FALSE	FALSE	bacteria	2.30E-01	4.80E-03	417.3909091	III
ZP_04433622	lsa	macrolide-lincosamide-streptogramin	TRUE	FALSE	FALSE	FALSE	FALSE	bacteria	1.20E-01	2.70E-03	Human_only	III
ZP_04437889	lsa	macrolide-lincosamide-streptogramin	TRUE	FALSE	FALSE	FALSE	FALSE	genus	2.60E-01	6.20E-03	620.7059	III
ZP_04646474	lsa	macrolide-lincosamide-streptogramin	TRUE	FALSE	FALSE	FALSE	FALSE	genus	7.60E-02	1.90E-03	180.507425	III
CP000768.1.gene1024.p01	macA	macrolide-lincosamide-streptogramin	TRUE	FALSE	FALSE	FALSE	FALSE	species	9.20E-02	2.20E-03	Human_only	III
NC_002695.1.917702.p01	macA	macrolide-lincosamide-streptogramin	TRUE	FALSE	TRUE	FALSE	FALSE	phylum	5.70E-01	2.30E-01	158.7415705	III
YP_002386378	macB	macrolide-lincosamide-streptogramin	TRUE	FALSE	TRUE	FALSE	FALSE	genus	1.40E-01	2.30E-03	Human_only	III
ZP_03052661	macB	macrolide-lincosamide-streptogramin	TRUE	FALSE	TRUE	FALSE	FALSE	family	7.60E-02	1.00E-03	Human_only	III
AAQ62546	mefA	macrolide-lincosamide-streptogramin	TRUE	FALSE	FALSE	FALSE	FALSE	genus	4.70E-01	1.40E-02	906.8266667	III
AAY68306	mefA	macrolide-lincosamide-streptogramin	TRUE	FALSE	FALSE	FALSE	FALSE	order	6.30E-01	4.60E-02	179.7211215	III
ACG58975	mefA	macrolide-lincosamide-streptogramin	TRUE	FALSE	FALSE	FALSE	FALSE	species	6.70E-01	6.50E-02	131.5148274	III
AF227521.gene.p01	mefA	macrolide-lincosamide-streptogramin	TRUE	FALSE	FALSE	FALSE	FALSE	genus	4.70E-01	2.80E-02	149.6902799	III
CAJ45367	mefA	macrolide-lincosamide-streptogramin	TRUE	FALSE	FALSE	FALSE	FALSE	phylum	6.60E-01	1.00E-01	470.3719957	III
YP_001396002	mefA	macrolide-lincosamide-streptogramin	TRUE	FALSE	FALSE	FALSE	FALSE	bacteria	7.20E-01	4.70E-01	514.8282131	III
CAJ51087	mphC	macrolide-lincosamide-streptogramin	TRUE	FALSE	FALSE	FALSE	FALSE	genus	1.20E-02	2.80E-04	Human_only	III
CAL37101	mphC	macrolide-lincosamide-streptogramin	TRUE	FALSE	FALSE	FALSE	FALSE	strain	2.00E-03	1.20E-04	Human_only	III
YP_001389621	vatB	macrolide-lincosamide-streptogramin	TRUE	FALSE	FALSE	FALSE	FALSE	genus	5.70E-01	1.70E-02	116.6095809	III
ACB17731	acrA	multidrug	TRUE	FALSE	TRUE	FALSE	FALSE	genus	2.70E-01	1.20E-02	121.2753516	III
CP000034.1.gene456.p01	acrA	multidrug	TRUE	FALSE	TRUE	FALSE	FALSE	strain	2.90E-01	1.30E-02	168.8901035	III
NC_002695.1.914620.p01	acrA	multidrug	TRUE	FALSE	TRUE	FALSE	FALSE	phylum	1.40E-01	2.50E-03	132.2343897	III
YP_668451	acrB	multidrug	TRUE	FALSE	TRUE	FALSE	FALSE	genus	3.70E-01	2.50E-02	118.828261	III
YP_689681	bcr	multidrug	TRUE	FALSE	TRUE	FALSE	FALSE	strain	2.40E-01	7.80E-03	414.8419124	III
CP000768.1.gene1536.p01	cmeA	multidrug	TRUE	FALSE	FALSE	FALSE	FALSE	species	2.40E-02	1.50E-03	Human_only	III
NC_002951.3238155.p01	EmrB_QacA	multidrug	TRUE	FALSE	TRUE	FALSE	FALSE	strain	1.00E-02	1.30E-04	Human_only	III
AE016830.1.gene424.p01	EmrB_QacA	multidrug	TRUE	FALSE	TRUE	FALSE	FALSE	bacteria	3.50E-01	5.80E-02	136.8164422	III
AE016830.1.gene768.p01	EmrB_QacA	multidrug	TRUE	FALSE	TRUE	FALSE	FALSE	bacteria	2.70E-01	2.40E-02	101.3423342	III
CP003583.1.gene510.p01	EmrB_QacA	multidrug	TRUE	FALSE	TRUE	FALSE	FALSE	genus	1.70E-01	9.40E-03	479.6716859	III
AAC76696	emrD	multidrug	TRUE	FALSE	TRUE	FALSE	FALSE	family	9.20E-02	1.30E-03	Human_only	III
ABG71850	emrD	multidrug	TRUE	FALSE	TRUE	FALSE	FALSE	genus	1.30E-01	3.00E-03	Human_only	III
ACB18769	emrD	multidrug	TRUE	FALSE	TRUE	FALSE	FALSE	family	1.20E-01	2.00E-03	Human_only	III
BAH65866	emrD	multidrug	TRUE	FALSE	TRUE	FALSE	FALSE	family	1.20E-01	2.20E-03	Human_only	III
CAD03195	emrD	multidrug	TRUE	FALSE	FALSE	FALSE	FALSE	species	8.20E-03	3.00E-05	Human_only	III
CP000034.1.gene4157.p01	emrD	multidrug	TRUE	FALSE	TRUE	FALSE	FALSE	family	2.40E-02	1.30E-03	Human_only	III
CP001138.1.gene3995.p01	emrD	multidrug	TRUE	FALSE	FALSE	FALSE	FALSE	genus	4.10E-02	2.30E-03	Human_only	III
NC_002695.1.915420.p01	emrD	multidrug	TRUE	FALSE	TRUE	FALSE	FALSE	family	2.70E-02	2.80E-04	Human_only	III
NP_462699	emrD	multidrug	TRUE	FALSE	FALSE	FALSE	FALSE	genus	6.10E-03	1.60E-05	Human_only	III
NP_756458	emrD	multidrug	TRUE	FALSE	TRUE	FALSE	FALSE	family	1.10E-01	1.80E-03	Human_only	III
YP_001572785	emrD	multidrug	TRUE	FALSE	TRUE	FALSE	FALSE	genus	8.20E-03	3.40E-05	Human_only	III
YP_001882481	emrD	multidrug	TRUE	FALSE	TRUE	FALSE	FALSE	family	3.10E-01	2.10E-02	Human_only	III
YP_002047829	emrD	multidrug	TRUE	FALSE	FALSE	FALSE	FALSE	species	4.10E-03	9.20E-05	Human_only	III
YP_002217746	emrD	multidrug	TRUE	FALSE	FALSE	FALSE	FALSE	genus	8.20E-03	2.90E-05	Human_only	III
YP_002228414	emrD	multidrug	TRUE	FALSE	FALSE	FALSE	FALSE	species	1.00E-02	8.60E-05	Human_only	III
YP_002245675	emrD	multidrug	TRUE	FALSE	FALSE	FALSE	FALSE	genus	1.40E-02	6.50E-05	Human_only	III
YP_002331449	emrD	multidrug	TRUE	FALSE	TRUE	FALSE	FALSE	genus	6.10E-02	8.20E-04	Human_only	III
YP_002400178	emrD	multidrug	TRUE	FALSE	TRUE	FALSE	FALSE	species	4.00E-01	5.50E-02	117.3979119	III
YP_002639394	emrD	multidrug	TRUE	FALSE	FALSE	FALSE	FALSE	family	8.20E-03	3.50E-05	Human_only	III
YP_002808057	emrD	multidrug	TRUE	FALSE	TRUE	FALSE	FALSE	phylum	1.20E-01	1.90E-03	310.7354667	III
YP_312412	emrD	multidrug	TRUE	FALSE	TRUE	FALSE	FALSE	family	9.60E-02	1.70E-03	Human_only	III
YP_543187	emrD	multidrug	TRUE	FALSE	TRUE	FALSE	FALSE	species	1.60E-01	3.70E-03	Human_only	III
ZP_02784870	emrD	multidrug	TRUE	FALSE	TRUE	FALSE	FALSE	genus	1.60E-01	3.50E-03	146.5680588	III
ZP_04651279	emrD	multidrug	TRUE	FALSE	TRUE	FALSE	FALSE	family	4.90E-01	9.90E-02	219.4433982	III
AAN80811	emrE	multidrug	TRUE	FALSE	TRUE	FALSE	FALSE	genus	1.10E-01	3.70E-03	221.8250278	III
ABG69871	emrE	multidrug	TRUE	FALSE	TRUE	FALSE	FALSE	family	2.40E-01	1.20E-02	129.1292973	III
NC_002695.1.913273.p01	emrE	multidrug	TRUE	FALSE	TRUE	FALSE	FALSE	genus	1.70E-01	6.90E-03	163.3544	III
P23895	emrE	multidrug	TRUE	FALSE	TRUE	FALSE	FALSE	genus	1.80E-02	1.90E-04	Human_only	III
YP_002398143	emrE	multidrug	TRUE	FALSE	TRUE	FALSE	FALSE	species	2.50E-01	1.60E-02	139.885958	III
ZP_03048536	emrE	multidrug	TRUE	FALSE	TRUE	FALSE	FALSE	family	1.10E-01	2.10E-03	Human_only	III
BAG76424	mdfA	multidrug	TRUE	FALSE	TRUE	FALSE	FALSE	genus	2.20E-01	7.10E-03	Human_only	III
CAR59960	mdfA	multidrug	TRUE	FALSE	FALSE	FALSE	FALSE	species	3.30E-02	1.70E-04	Human_only	III
NP_706721	mdfA	multidrug	TRUE	FALSE	TRUE	FALSE	FALSE	genus	1.40E-01	2.70E-03	Human_only	III
YP_001457641	mdfA	multidrug	TRUE	FALSE	TRUE	FALSE	FALSE	genus	2.30E-01	7.40E-03	Human_only	III
YP_668774	mdfA	multidrug	TRUE	FALSE	TRUE	FALSE	FALSE	genus	2.90E-01	1.40E-02	2227.993493	III
YP_688360	mdfA	multidrug	TRUE	FALSE	TRUE	FALSE	FALSE	species	5.50E-02	3.50E-04	Human_only	III
ZP_02775049	mdfA	multidrug	TRUE	FALSE	TRUE	FALSE	FALSE	family	1.90E-01	6.70E-03	Human_only	III
ZP_03003660	mdfA	multidrug	TRUE	FALSE	TRUE	FALSE	FALSE	family	1.90E-01	5.50E-03	Human_only	III
ACB17952	mdtE	multidrug	TRUE	FALSE	TRUE	FALSE	FALSE	phylum	1.20E-01	2.20E-03	Human_only	III
ACI76101	mdtE	multidrug	TRUE	FALSE	TRUE	FALSE	FALSE	family	1.70E-01	5.10E-03	819.3569067	III
NC_002695.1.915750.p01	mdtE	multidrug	TRUE	FALSE	TRUE	FALSE	FALSE	genus	1.30E-01	2.70E-03	Human_only	III
YP_001882199	mdtE	multidrug	TRUE	FALSE	TRUE	FALSE	FALSE	family	3.90E-01	3.60E-02	137.4961538	III
YP_002414661	mdtE	multidrug	TRUE	FALSE	TRUE	FALSE	FALSE	family	1.20E-01	4.50E-03	Human_only	III
YP_405005	mdtE	multidrug	TRUE	FALSE	TRUE	FALSE	FALSE	species	2.20E-01	6.80E-03	348.8878522	III
ZP_04001477	mdtE	multidrug	TRUE	FALSE	TRUE	FALSE	FALSE	genus	6.10E-01	2.40E-01	134.1139806	III
YP_002272991	mdtF	multidrug	TRUE	FALSE	TRUE	FALSE	FALSE	genus	1.60E-01	4.20E-03	100.2295728	III
A1A9U9	mdtG	multidrug	TRUE	FALSE	TRUE	FALSE	FALSE	family	2.60E-01	9.30E-03	113.9422303	III
B7NAS9	mdtG	multidrug	TRUE	FALSE	TRUE	FALSE	FALSE	genus	3.90E-01	5.00E-02	123.7846144	III
HE999704.1.gene3084.p01	mdtG	multidrug	TRUE	FALSE	FALSE	FALSE	FALSE	genus	2.00E-03	2.00E-06	Human_only	III
NC_012469.1.7687230.p01	mdtG	multidrug	TRUE	FALSE	FALSE	FALSE	FALSE	genus	8.40E-02	5.30E-04	Human_only	III
NP_455648	mdtG	multidrug	TRUE	FALSE	FALSE	FALSE	FALSE	species	4.10E-03	1.30E-05	Human_only	III
NP_460125	mdtG	multidrug	TRUE	FALSE	FALSE	FALSE	FALSE	genus	8.20E-03	5.20E-05	Human_only	III
Q5PGY0	mdtG	multidrug	TRUE	FALSE	FALSE	FALSE	FALSE	species	6.10E-03	4.50E-05	Human_only	III
YP_001570871	mdtG	multidrug	TRUE	FALSE	TRUE	FALSE	FALSE	family	1.80E-01	3.80E-03	213.4887529	III
YP_001744129	mdtG	multidrug	TRUE	FALSE	TRUE	FALSE	FALSE	genus	2.70E-02	2.00E-04	Human_only	III
YP_002226908	mdtG	multidrug	TRUE	FALSE	FALSE	FALSE	FALSE	species	6.10E-03	2.50E-05	Human_only	III
YP_002397219	mdtG	multidrug	TRUE	FALSE	TRUE	FALSE	FALSE	genus	2.50E-01	1.00E-02	196.5853554	III
YP_002402255	mdtG	multidrug	TRUE	FALSE	TRUE	FALSE	FALSE	family	3.60E-01	3.10E-02	130.539073	III
YP_002735988	mdtG	multidrug	TRUE	FALSE	FALSE	FALSE	FALSE	genus	4.10E-03	1.80E-05	Human_only	III
YP_002740275	mdtG	multidrug	TRUE	FALSE	FALSE	FALSE	FALSE	genus	6.10E-02	2.30E-04	Human_only	III
ZP_02700942	mdtG	multidrug	TRUE	FALSE	FALSE	FALSE	FALSE	genus	4.70E-02	1.60E-01	102.6225527	III
ZP_02721571	mdtG	multidrug	TRUE	FALSE	FALSE	FALSE	FALSE	genus	4.10E-02	1.70E-04	Human_only	III
ZP_02902679	mdtG	multidrug	TRUE	FALSE	TRUE	FALSE	FALSE	genus	3.40E-01	2.20E-02	123.9319372	III
ZP_04525131	mdtG	multidrug	TRUE	FALSE	FALSE	FALSE	FALSE	strain	1.00E-02	4.20E-05	Human_only	III
A1A9W0	mdtH	multidrug	TRUE	FALSE	TRUE	FALSE	FALSE	phylum	1.40E-02	8.40E-05	Human_only	III
NC_002695.1.912474.p01	mdtH	multidrug	TRUE	FALSE	TRUE	FALSE	FALSE	genus	1.80E-01	5.00E-03	Human_only	III
NP_706986	mdtH	multidrug	TRUE	FALSE	TRUE	FALSE	FALSE	family	3.40E-01	3.30E-02	402.5014113	III
Q0T5W7	mdtH	multidrug	TRUE	FALSE	TRUE	FALSE	FALSE	strain	1.20E-01	2.10E-03	Human_only	III
YP_001744116	mdtH	multidrug	TRUE	FALSE	TRUE	FALSE	FALSE	family	1.80E-01	4.30E-03	Human_only	III
YP_002226896	mdtH	multidrug	TRUE	FALSE	FALSE	FALSE	FALSE	species	8.60E-02	9.60E-04	Human_only	III
YP_408416	mdtH	multidrug	TRUE	FALSE	TRUE	FALSE	FALSE	genus	3.00E-01	2.20E-02	354.1542424	III
YP_852164	mdtH	multidrug	TRUE	FALSE	TRUE	FALSE	FALSE	family	2.80E-01	8.70E-03	147.3903092	III
ZP_03030251	mdtH	multidrug	TRUE	FALSE	TRUE	FALSE	FALSE	genus	2.50E-01	9.60E-03	368.1942124	III
ZP_03050421	mdtH	multidrug	TRUE	FALSE	TRUE	FALSE	FALSE	strain	1.30E-01	2.30E-03	Human_only	III
ZP_03064700	mdtH	multidrug	TRUE	FALSE	TRUE	FALSE	FALSE	strain	2.50E-01	1.00E-02	109.0448371	III
A1ABK4	mdtK	multidrug	TRUE	FALSE	TRUE	FALSE	FALSE	genus	1.80E-01	3.20E-03	Human_only	III
A7ZMC9	mdtK	multidrug	TRUE	FALSE	TRUE	FALSE	FALSE	family	1.30E-01	1.90E-03	Human_only	III
B1LEM1	mdtK	multidrug	TRUE	FALSE	TRUE	FALSE	FALSE	family	1.60E-01	2.60E-03	201.0265643	III
B6IBA3	mdtK	multidrug	TRUE	FALSE	TRUE	FALSE	FALSE	genus	2.50E-01	9.40E-03	281.9781773	III
NC_002695.1.912329.p01	mdtK	multidrug	TRUE	FALSE	TRUE	FALSE	FALSE	genus	2.60E-01	1.00E-02	113.9569409	III
Q57PL1	mdtK	multidrug	TRUE	FALSE	FALSE	FALSE	FALSE	species	2.00E-03	7.40E-06	Human_only	III
YP_310429	mdtK	multidrug	TRUE	FALSE	TRUE	FALSE	FALSE	family	1.60E-01	4.10E-03	Human_only	III
ZP_02665869	mdtK	multidrug	TRUE	FALSE	FALSE	FALSE	FALSE	genus	9.40E-02	2.10E-03	104.573236	III
ZP_03034990	mdtK	multidrug	TRUE	FALSE	TRUE	FALSE	FALSE	phylum	1.60E-01	3.90E-03	145.4850285	III
A7ZTR5	mdtL	multidrug	TRUE	FALSE	TRUE	FALSE	FALSE	genus	1.40E-01	2.50E-03	Human_only	III
B7NF27	mdtL	multidrug	TRUE	FALSE	TRUE	FALSE	FALSE	family	2.80E-01	1.40E-02	652.9002654	III
B7NR12	mdtL	multidrug	TRUE	FALSE	TRUE	FALSE	FALSE	species	1.50E-01	3.10E-03	Human_only	III
CP004022.1.gene1280.p01	mdtL	multidrug	TRUE	FALSE	TRUE	FALSE	FALSE	genus	2.40E-02	3.70E-04	Human_only	III
NC_002695.1.915390.p01	mdtL	multidrug	TRUE	FALSE	TRUE	FALSE	FALSE	genus	3.40E-01	2.30E-02	563.7374006	III
NP_709488	mdtL	multidrug	TRUE	FALSE	TRUE	FALSE	FALSE	genus	1.70E-01	3.00E-03	215.2297658	III
NP_756491	mdtL	multidrug	TRUE	FALSE	TRUE	FALSE	FALSE	genus	2.30E-01	6.60E-03	344.1259668	III
YP_002295271	mdtL	multidrug	TRUE	FALSE	TRUE	FALSE	FALSE	phylum	2.30E-01	6.80E-03	357.0224598	III
YP_002331481	mdtL	multidrug	TRUE	FALSE	TRUE	FALSE	FALSE	genus	1.80E-01	4.00E-03	209.7788643	III
YP_312344	mdtL	multidrug	TRUE	FALSE	TRUE	FALSE	FALSE	family	1.90E-01	4.00E-03	203.4504064	III
YP_405598	mdtL	multidrug	TRUE	FALSE	TRUE	FALSE	FALSE	family	3.40E-01	2.10E-02	1053.476978	III
ZP_03044893	mdtL	multidrug	TRUE	FALSE	TRUE	FALSE	FALSE	genus	2.80E-01	8.40E-03	299.2417873	III
ZP_03063399	mdtL	multidrug	TRUE	FALSE	TRUE	FALSE	FALSE	strain	3.40E-01	2.00E-02	1528.158778	III
BAG80136	mdtM	multidrug	TRUE	FALSE	TRUE	FALSE	FALSE	genus	1.10E-01	4.20E-03	Human_only	III
CP001138.1.gene4809.p01	mdtM	multidrug	TRUE	FALSE	FALSE	FALSE	FALSE	species	6.30E-02	4.70E-04	Human_only	III
P39386	mdtM	multidrug	TRUE	FALSE	TRUE	FALSE	FALSE	family	2.60E-01	1.70E-02	927.3107382	III
Q8XB84	mdtM	multidrug	TRUE	FALSE	TRUE	FALSE	FALSE	genus	2.00E-01	7.20E-03	435.6701554	III
YP_001461101	mdtM	multidrug	TRUE	FALSE	TRUE	FALSE	FALSE	genus	1.20E-01	3.60E-03	Human_only	III
YP_001465866	mdtM	multidrug	TRUE	FALSE	TRUE	FALSE	FALSE	genus	2.70E-01	1.70E-02	483.2893834	III
YP_001726662	mdtM	multidrug	TRUE	FALSE	TRUE	FALSE	FALSE	genus	3.60E-01	4.10E-02	199.1966951	III
YP_001882916	mdtM	multidrug	TRUE	FALSE	TRUE	FALSE	FALSE	family	1.90E-01	5.80E-03	100.3628795	III
YP_002229045	mdtM	multidrug	TRUE	FALSE	FALSE	FALSE	FALSE	species	1.60E-01	2.70E-03	152.2223176	III
YP_002384189	mdtM	multidrug	TRUE	FALSE	FALSE	FALSE	FALSE	species	2.40E-01	1.50E-02	603.599294	III
YP_002405849	mdtM	multidrug	TRUE	FALSE	TRUE	FALSE	FALSE	genus	1.00E-02	5.10E-05	Human_only	III
YP_002640141	mdtM	multidrug	TRUE	FALSE	FALSE	FALSE	FALSE	species	4.70E-02	3.40E-04	Human_only	III
YP_002806550	mdtM	multidrug	TRUE	FALSE	TRUE	FALSE	FALSE	genus	1.90E-01	7.50E-03	Human_only	III
YP_219359	mdtM	multidrug	TRUE	FALSE	FALSE	FALSE	FALSE	species	8.00E-02	6.20E-04	Human_only	III
YP_405948	mdtM	multidrug	TRUE	FALSE	TRUE	FALSE	FALSE	species	3.40E-01	2.70E-02	495.4075344	III
ZP_03030716	mdtM	multidrug	TRUE	FALSE	TRUE	FALSE	FALSE	family	4.10E-01	7.80E-02	416.0835552	III
ZP_03044758	mdtM	multidrug	TRUE	FALSE	TRUE	FALSE	FALSE	family	2.70E-01	1.10E-02	745.5715141	III
ZP_03051054	mdtM	multidrug	TRUE	FALSE	TRUE	FALSE	FALSE	phylum	1.20E-01	2.40E-03	Human_only	III
ACB17398	mdtN	multidrug	TRUE	FALSE	TRUE	FALSE	FALSE	family	1.60E-01	4.60E-03	129.6801351	III
NP_709857	mdtN	multidrug	TRUE	FALSE	TRUE	FALSE	FALSE	family	3.10E-02	1.90E-04	Human_only	III
NP_756938	mdtN	multidrug	TRUE	FALSE	TRUE	FALSE	FALSE	genus	6.70E-02	8.10E-04	Human_only	III
YP_001460870	mdtN	multidrug	TRUE	FALSE	TRUE	FALSE	FALSE	family	8.20E-02	2.90E-03	Human_only	III
YP_001726873	mdtN	multidrug	TRUE	FALSE	TRUE	FALSE	FALSE	phylum	6.10E-03	1.40E-05	Human_only	III
YP_002394085	mdtN	multidrug	TRUE	FALSE	TRUE	FALSE	FALSE	family	2.50E-01	1.10E-02	Human_only	III
YP_002400591	mdtN	multidrug	TRUE	FALSE	TRUE	FALSE	FALSE	species	1.90E-01	4.30E-03	596.2360323	III
YP_410370	mdtN	multidrug	TRUE	FALSE	TRUE	FALSE	FALSE	family	1.90E-01	5.30E-03	611.4960773	III
YP_672170	mdtN	multidrug	TRUE	FALSE	TRUE	FALSE	FALSE	genus	8.80E-02	9.20E-04	Human_only	III
ZP_03064581	mdtN	multidrug	TRUE	FALSE	TRUE	FALSE	FALSE	family	2.70E-01	1.10E-02	445.9476873	III
ACB17069	mdtO	multidrug	TRUE	FALSE	TRUE	FALSE	FALSE	family	2.50E-01	9.60E-03	884.0825688	III
NP_290714	mdtO	multidrug	TRUE	FALSE	TRUE	FALSE	FALSE	genus	2.70E-01	1.30E-02	Human_only	III
NP_709856	mdtO	multidrug	TRUE	FALSE	TRUE	FALSE	FALSE	genus	1.80E-01	4.70E-03	Human_only	III
NP_756937	mdtO	multidrug	TRUE	FALSE	TRUE	FALSE	FALSE	genus	4.30E-01	4.10E-02	119.5261137	III
P32715	mdtO	multidrug	TRUE	FALSE	TRUE	FALSE	FALSE	phylum	2.30E-01	9.50E-03	1518.705013	III
YP_001465585	mdtO	multidrug	TRUE	FALSE	TRUE	FALSE	FALSE	genus	2.60E-01	1.30E-02	Human_only	III
YP_002331862	mdtO	multidrug	TRUE	FALSE	TRUE	FALSE	FALSE	species	4.00E-01	3.50E-02	607.4920412	III
YP_002389553	mdtO	multidrug	TRUE	FALSE	TRUE	FALSE	FALSE	genus	3.90E-01	4.50E-02	1032.457233	III
YP_002394084	mdtO	multidrug	TRUE	FALSE	TRUE	FALSE	FALSE	genus	3.20E-01	1.90E-02	435.092501	III
YP_002400590	mdtO	multidrug	TRUE	FALSE	TRUE	FALSE	FALSE	species	4.30E-01	4.60E-02	698.8559835	III
YP_002410376	mdtO	multidrug	TRUE	FALSE	TRUE	FALSE	FALSE	genus	1.90E-01	5.60E-03	Human_only	III
YP_002415222	mdtO	multidrug	TRUE	FALSE	TRUE	FALSE	FALSE	genus	3.60E-01	3.30E-02	206.5008033	III
YP_312992	mdtO	multidrug	TRUE	FALSE	TRUE	FALSE	FALSE	genus	4.10E-01	3.80E-02	Human_only	III
YP_410369	mdtO	multidrug	TRUE	FALSE	TRUE	FALSE	FALSE	genus	3.70E-01	3.60E-02	721.5403609	III
YP_672169	mdtO	multidrug	TRUE	FALSE	TRUE	FALSE	FALSE	genus	2.20E-01	7.60E-03	Human_only	III
ZP_03064513	mdtO	multidrug	TRUE	FALSE	TRUE	FALSE	FALSE	genus	4.10E-01	4.30E-02	137.8085822	III
ZP_03069403	mdtO	multidrug	TRUE	FALSE	TRUE	FALSE	FALSE	family	2.70E-01	1.30E-02	171.6222623	III
ACB17556	mdtP	multidrug	TRUE	FALSE	TRUE	FALSE	FALSE	family	6.70E-02	6.20E-04	Human_only	III
P32714	mdtP	multidrug	TRUE	FALSE	TRUE	FALSE	FALSE	phylum	2.90E-01	3.00E-02	273.7118519	III
Q8CVH8	mdtP	multidrug	TRUE	FALSE	TRUE	FALSE	FALSE	genus	2.30E-01	7.70E-03	Human_only	III
Q8X5R9	mdtP	multidrug	TRUE	FALSE	TRUE	FALSE	FALSE	family	4.40E-01	6.10E-02	110.4369589	III
YP_002331861	mdtP	multidrug	TRUE	FALSE	TRUE	FALSE	FALSE	strain	2.80E-01	1.30E-02	120.6490332	III
YP_002385300	mdtP	multidrug	TRUE	FALSE	FALSE	FALSE	FALSE	species	5.90E-02	1.90E-03	151.0176227	III
YP_002394083	mdtP	multidrug	TRUE	FALSE	TRUE	FALSE	FALSE	genus	1.60E-01	3.10E-03	Human_only	III
YP_002400589	mdtP	multidrug	TRUE	FALSE	TRUE	FALSE	FALSE	species	3.40E-01	2.50E-02	729.2001884	III
YP_002410375	mdtP	multidrug	TRUE	FALSE	TRUE	FALSE	FALSE	family	4.30E-01	4.40E-02	115.3207807	III
YP_002415221	mdtP	multidrug	TRUE	FALSE	TRUE	FALSE	FALSE	genus	3.00E-01	1.80E-02	158.7616002	III
ZP_02904358	mdtP	multidrug	TRUE	FALSE	TRUE	FALSE	FALSE	genus	2.70E-01	1.10E-02	222.8572028	III
ZP_03030551	mdtP	multidrug	TRUE	FALSE	TRUE	FALSE	FALSE	species	3.40E-01	2.10E-02	1389.963868	III
ZP_03048876	mdtP	multidrug	TRUE	FALSE	TRUE	FALSE	FALSE	genus	2.40E-01	9.00E-03	278.3028269	III
HE999704.1.gene2394.p01	mepA	multidrug	TRUE	FALSE	FALSE	FALSE	FALSE	genus	2.00E-03	3.30E-05	Human_only	III
Q99WP2	mepA	multidrug	TRUE	FALSE	TRUE	FALSE	FALSE	genus	2.20E-02	1.10E-04	Human_only	III
YP_302230	mepA	multidrug	TRUE	FALSE	FALSE	FALSE	FALSE	genus	6.10E-03	1.10E-03	107.1298667	III
YP_992988	mexX	multidrug	TRUE	FALSE	FALSE	FALSE	FALSE	genus	4.10E-03	1.60E-05	Human_only	III
AAA16158	norA	multidrug	TRUE	FALSE	TRUE	FALSE	FALSE	genus	1.40E-02	1.20E-04	Human_only	III
NC_002745.1123457.p01	norA	multidrug	TRUE	FALSE	TRUE	FALSE	FALSE	genus	2.00E-03	6.00E-06	Human_only	III
NC_002952.2859165.p01	norA	multidrug	TRUE	FALSE	TRUE	FALSE	FALSE	genus	1.00E-02	7.70E-05	Human_only	III
NC_007622.3793623.p01	norA	multidrug	TRUE	FALSE	TRUE	FALSE	FALSE	genus	1.20E-02	6.30E-05	Human_only	III
YP_042788	norA	multidrug	TRUE	FALSE	TRUE	FALSE	FALSE	strain	4.10E-03	2.20E-05	Human_only	III
YP_302113	norA	multidrug	TRUE	FALSE	FALSE	FALSE	FALSE	bacteria	4.30E-02	2.50E-03	Human_only	III
CP000034.1.gene2198.p01	ompF	multidrug	TRUE	FALSE	TRUE	FALSE	FALSE	phylum	6.60E-01	3.70E-01	125.77005	III
NC_002695.1.916248.p01	TolC	multidrug	TRUE	FALSE	TRUE	FALSE	FALSE	genus	2.00E-01	3.90E-03	359.8925977	III
NP_755652	TolC	multidrug	TRUE	FALSE	TRUE	FALSE	FALSE	strain	3.80E-01	2.70E-02	197.2363597	III
YP_001881802	TolC	multidrug	TRUE	FALSE	TRUE	FALSE	FALSE	strain	2.70E-01	1.20E-02	277.9340198	III
YP_002116141	TolC	multidrug	TRUE	FALSE	FALSE	FALSE	FALSE	genus	1.00E-02	7.80E-05	Human_only	III
YP_002227903	TolC	multidrug	TRUE	FALSE	FALSE	FALSE	FALSE	species	7.30E-02	1.10E-03	Human_only	III
YP_002399550	TolC	multidrug	TRUE	FALSE	TRUE	FALSE	FALSE	genus	3.30E-02	4.80E-04	Human_only	III
ZP_03003738	TolC	multidrug	TRUE	FALSE	TRUE	FALSE	FALSE	family	2.20E-01	6.70E-03	447.4724474	III
ZP_03034063	TolC	multidrug	TRUE	FALSE	TRUE	FALSE	FALSE	genus	2.00E-01	4.70E-03	Human_only	III
ZP_03043238	TolC	multidrug	TRUE	FALSE	TRUE	FALSE	FALSE	genus	1.80E-01	3.70E-03	244.512595	III
ABS73654	ykkD	multidrug	TRUE	FALSE	FALSE	FALSE	FALSE	class	4.10E-03	5.00E-04	Human_only	III
AAC75315	arnA	polymyxin	TRUE	FALSE	TRUE	FALSE	FALSE	phylum	3.20E-01	3.10E-02	169.1019623	III
B7N5M0	arnA	polymyxin	TRUE	FALSE	TRUE	FALSE	FALSE	genus	1.20E-01	4.40E-03	287.0553548	III
ABC17628	qnrB	quinolone	TRUE	FALSE	TRUE	FALSE	FALSE	family	3.90E-02	1.50E-03	207.2147174	III
CAO82104	qnrB	quinolone	TRUE	FALSE	TRUE	FALSE	FALSE	genus	6.10E-02	5.10E-03	138.9542917	III
CAP45902	qnrB	quinolone	TRUE	FALSE	FALSE	FALSE	FALSE	strain	1.20E-02	7.90E-05	Human_only	III
ABV82118	tet32	tetracycline	TRUE	FALSE	FALSE	FALSE	FALSE	phylum	9.20E-01	4.10E-01	1809.146535	III
ABV82120	tet32	tetracycline	TRUE	FALSE	FALSE	FALSE	FALSE	bacteria	8.50E-01	1.50E-01	1534.467927	III
AJ295238.gene.p01	tet32	tetracycline	TRUE	FALSE	FALSE	FALSE	FALSE	strain	9.30E-01	5.00E-01	895.6560791	III
ACI02010	tet40	tetracycline	TRUE	FALSE	FALSE	FALSE	FALSE	phylum	9.10E-01	5.70E-01	197.3189014	III
CAP58293	tet40	tetracycline	TRUE	FALSE	FALSE	FALSE	FALSE	family	8.70E-01	2.70E-01	2999.117655	III
FN594949.1.gene24.p01	tet44	tetracycline	TRUE	FALSE	FALSE	FALSE	FALSE	phylum	8.90E-01	5.90E-01	542.3496308	III
AB084246.gene.p01	tetA	tetracycline	TRUE	FALSE	FALSE	FALSE	FALSE	strain	9.40E-02	2.40E-03	223.2978824	III
BAC79064	tetA	tetracycline	TRUE	FALSE	TRUE	FALSE	FALSE	strain	8.00E-02	2.00E-03	Human_only	III
CAC41338	tetA	tetracycline	TRUE	FALSE	TRUE	FALSE	FALSE	strain	2.30E-01	3.00E-02	104.124977	III
CAC42503	tetA	tetracycline	TRUE	FALSE	TRUE	FALSE	FALSE	family	9.80E-02	3.60E-03	346.1033096	III
AY825285.gene.p01	tetB	tetracycline	TRUE	FALSE	TRUE	FALSE	FALSE	genus	2.00E-02	2.10E-04	Human_only	III
NC_002952.2860313.p01	tetB	tetracycline	TRUE	FALSE	TRUE	FALSE	FALSE	genus	1.00E-02	7.60E-05	Human_only	III
CP004022.1.gene2534.p01	tetJ	tetracycline	TRUE	FALSE	TRUE	FALSE	FALSE	species	1.80E-02	3.00E-04	Human_only	III
BAA02119	tetL	tetracycline	TRUE	FALSE	FALSE	FALSE	FALSE	genus	1.10E-01	3.60E-03	Human_only	III
ZP_03593907	tetL	tetracycline	TRUE	FALSE	FALSE	FALSE	FALSE	genus	4.90E-02	3.00E-04	Human_only	III
AAO38916	tetM	tetracycline	TRUE	FALSE	FALSE	FALSE	FALSE	species	9.20E-01	5.60E-01	2083.246813	III
AAR29970	tetM	tetracycline	TRUE	FALSE	FALSE	FALSE	FALSE	phylum	8.50E-01	7.90E-02	1078.503079	III
AAR29971	tetM	tetracycline	TRUE	FALSE	FALSE	FALSE	FALSE	bacteria	9.20E-01	5.40E-01	3369.392534	III
AAY63943	tetM	tetracycline	TRUE	FALSE	FALSE	FALSE	FALSE	order	3.40E-01	5.60E-03	151.8306304	III
CAJ00294	tetM	tetracycline	TRUE	FALSE	TRUE	FALSE	FALSE	bacteria	5.30E-02	3.20E-04	Human_only	III
CAJ00299	tetM	tetracycline	TRUE	FALSE	FALSE	FALSE	FALSE	strain	3.00E-01	4.10E-03	122.8050388	III
CAJ21496	tetM	tetracycline	TRUE	FALSE	TRUE	FALSE	FALSE	class	1.20E-01	9.20E-04	Human_only	III
M85225.gene.p01	tetM	tetracycline	TRUE	FALSE	TRUE	FALSE	FALSE	phylum	1.20E-01	1.90E-03	Human_only	III
YP_001834888	tetM	tetracycline	TRUE	FALSE	FALSE	FALSE	FALSE	genus	8.80E-01	9.30E-02	849.5496882	III
YP_600745	tetM	tetracycline	TRUE	FALSE	FALSE	FALSE	FALSE	phylum	8.90E-01	2.70E-01	1567.581016	III
ZP_03915077	tetM	tetracycline	TRUE	FALSE	FALSE	FALSE	FALSE	phylum	7.90E-01	2.80E-02	802.8553562	III
ZP_03993170	tetM	tetracycline	TRUE	FALSE	FALSE	FALSE	FALSE	family	8.60E-01	9.80E-02	3045.648341	III
AAV80411	tetO	tetracycline	TRUE	FALSE	FALSE	FALSE	FALSE	phylum	8.20E-01	1.10E-01	2787.381028	III
AAW34142	tetO	tetracycline	TRUE	FALSE	FALSE	FALSE	FALSE	species	7.90E-01	3.90E-02	233.4868345	III
P20174	tetO	tetracycline	TRUE	FALSE	FALSE	FALSE	FALSE	phylum	8.50E-01	5.80E-02	228.7948771	III
P72533	tetO	tetracycline	TRUE	FALSE	TRUE	FALSE	FALSE	bacteria	8.60E-01	1.00E-01	313.5835024	III
ZP_04668102	tetO	tetracycline	TRUE	FALSE	FALSE	FALSE	FALSE	phylum	8.30E-01	7.50E-02	790.4285374	III
AAZ79478	tetQ	tetracycline	TRUE	FALSE	FALSE	FALSE	FALSE	order	8.70E-01	1.10E+00	1926.790446	III
BAD46890	tetQ	tetracycline	TRUE	FALSE	FALSE	FALSE	FALSE	order	9.00E-01	2.50E+00	1035.01426	III
P70882	tetQ	tetracycline	TRUE	FALSE	FALSE	FALSE	FALSE	order	9.10E-01	2.30E+00	986.9681915	III
Q00937	tetQ	tetracycline	TRUE	FALSE	FALSE	FALSE	FALSE	order	9.00E-01	2.00E+00	1879.110729	III
Q08425	tetQ	tetracycline	TRUE	FALSE	FALSE	FALSE	FALSE	order	9.00E-01	1.80E+00	2640.460504	III
Q52360	tetQ	tetracycline	TRUE	FALSE	FALSE	FALSE	FALSE	strain	9.10E-01	2.60E+00	1262.617367	III
Z21523.gene.p01	tetQ	tetracycline	TRUE	FALSE	FALSE	FALSE	FALSE	order	8.20E-01	4.30E-01	2956.497957	III
ZP_04557016	tetQ	tetracycline	TRUE	FALSE	FALSE	FALSE	FALSE	phylum	9.00E-01	1.40E+00	1633.222101	III
AAB08925	tetU	tetracycline	TRUE	FALSE	FALSE	FALSE	FALSE	genus	4.10E-03	1.10E-05	Human_only	III
AAL09826	tetW	tetracycline	TRUE	FALSE	FALSE	FALSE	FALSE	strain	8.80E-01	2.10E-01	1724.5683	III
AAO42740	tetW	tetracycline	TRUE	FALSE	FALSE	FALSE	FALSE	strain	9.10E-01	2.70E-01	2151.158588	III
AAY62597	tetW	tetracycline	TRUE	FALSE	FALSE	FALSE	FALSE	genus	9.10E-01	4.50E-01	1149.857437	III
ABC18245	tetW	tetracycline	TRUE	FALSE	FALSE	FALSE	FALSE	strain	8.70E-01	2.40E-01	1921.920065	III
ABN80187	tetW	tetracycline	TRUE	FALSE	FALSE	FALSE	FALSE	phylum	8.90E-01	1.80E-01	127.355486	III
ACA23187	tetW	tetracycline	TRUE	FALSE	FALSE	FALSE	FALSE	phylum	8.80E-01	1.60E-01	1423.784901	III
ACA23192	tetW	tetracycline	TRUE	FALSE	FALSE	FALSE	FALSE	phylum	8.70E-01	1.70E-01	11112.37572	III
AJ222769.gene.p01	tetW	tetracycline	TRUE	FALSE	FALSE	FALSE	FALSE	bacteria	8.90E-01	1.50E-01	8019.438526	III
CAD13485	tetW	tetracycline	TRUE	FALSE	FALSE	FALSE	FALSE	strain	9.30E-01	1.20E+00	2263.465774	III
CAO78565	tetW	tetracycline	TRUE	FALSE	FALSE	FALSE	FALSE	bacteria	8.60E-01	1.30E-01	1464.597151	III
DQ294299.gene.p01	tetW	tetracycline	TRUE	FALSE	FALSE	FALSE	FALSE	strain	8.70E-01	1.30E-01	Human_only	III
YP_594556	tetW	tetracycline	TRUE	FALSE	FALSE	FALSE	FALSE	species	9.30E-01	6.20E-01	1156.956233	III
ZP_04576183	tetW	tetracycline	TRUE	FALSE	FALSE	FALSE	FALSE	bacteria	8.80E-01	1.50E-01	136.0700682	III
CAM88389	dfrA10	trimethoprim	TRUE	FALSE	TRUE	FALSE	FALSE	class	2.00E-03	4.10E-04	Human_only	III
NC_002695.1.912965.p01	sdiA	unclassified	TRUE	FALSE	TRUE	FALSE	FALSE	phylum	5.20E-01	1.40E-01	138.8132458	III
AAV58816	vanB	vancomycin	TRUE	FALSE	TRUE	FALSE	FALSE	strain	1.00E-02	2.10E-05	Human_only	III
AAV74562	vanB	vancomycin	TRUE	FALSE	TRUE	FALSE	FALSE	bacteria	1.80E-02	4.80E-05	Human_only	III
DQ212986.1.gene11.p01	vanG	vancomycin	TRUE	FALSE	FALSE	FALSE	FALSE	genus	5.10E-01	1.00E-01	2924.615059	III
DQ212986.1.gene6.p01	vanG	vancomycin	TRUE	FALSE	FALSE	FALSE	FALSE	genus	6.10E-01	2.00E-02	Human_only	III
DQ212986.1.gene9.p01	vanG	vancomycin	TRUE	FALSE	FALSE	FALSE	FALSE	genus	5.70E-01	4.80E-02	1705.864779	III
AF310956.2.gene5.p01	vanH	vancomycin	TRUE	FALSE	TRUE	FALSE	FALSE	phylum	4.70E-02	2.60E-04	Human_only	III
JF802084.2.gene2.p01	vanN	vancomycin	TRUE	FALSE	FALSE	FALSE	FALSE	strain	4.90E-01	4.90E-03	251.0142821	III
AAD42180	vanR	vancomycin	TRUE	FALSE	FALSE	FALSE	FALSE	genus	7.90E-01	4.50E-02	333.7756396	III
KF823969.1.gene1.p01	vanR	vancomycin	TRUE	FALSE	TRUE	FALSE	FALSE	bacteria	3.70E-02	1.90E-04	Human_only	III
AAF72359	vanS	vancomycin	TRUE	FALSE	TRUE	FALSE	FALSE	bacteria	6.90E-02	3.90E-04	Human_only	III
AAY67972	vanS	vancomycin	TRUE	FALSE	FALSE	FALSE	FALSE	strain	5.10E-01	4.60E-03	Human_only	III
AF162694.1.gene6.p01	vanS	vancomycin	TRUE	FALSE	FALSE	FALSE	FALSE	genus	4.10E-01	3.40E-03	241.5439007	III
YP_002333391	vanS	vancomycin	TRUE	FALSE	TRUE	FALSE	FALSE	strain	6.30E-02	3.60E-04	Human_only	III
AF162694.1.gene4.p01	vanT	vancomycin	TRUE	FALSE	FALSE	FALSE	FALSE	genus	3.70E-02	8.80E-04	Human_only	III
FJ872411.1.gene43.p01	vanT	vancomycin	TRUE	FALSE	FALSE	FALSE	FALSE	genus	1.20E-02	8.30E-05	Human_only	III
DQ212986.1.gene3.p01	vanU	vancomycin	TRUE	FALSE	FALSE	FALSE	FALSE	genus	6.90E-01	8.00E-02	305.8854864	III
DQ212986.1.gene7.p01	vanW	vancomycin	TRUE	FALSE	FALSE	FALSE	FALSE	phylum	3.80E-01	1.50E-02	771.1176766	III
YP_002333393	vanW	vancomycin	TRUE	FALSE	TRUE	FALSE	FALSE	phylum	4.10E-02	2.00E-04	Human_only	III
ZP_03947551	vanW	vancomycin	TRUE	FALSE	FALSE	FALSE	FALSE	genus	7.60E-02	4.00E-04	Human_only	III
AAR37061	vanX	vancomycin	TRUE	FALSE	FALSE	FALSE	FALSE	strain	3.10E-02	3.80E-04	Human_only	III
AF310956.2.gene7.p01	vanX	vancomycin	TRUE	FALSE	TRUE	FALSE	FALSE	bacteria	3.50E-02	1.40E-04	Human_only	III
AAD42182	vanY	vancomycin	TRUE	FALSE	FALSE	FALSE	FALSE	genus	1.20E-01	1.40E-03	Human_only	III
AAK58490	vanY	vancomycin	TRUE	FALSE	FALSE	FALSE	FALSE	genus	1.50E-01	8.30E-04	Human_only	III
ACM47285	vanY	vancomycin	TRUE	FALSE	FALSE	FALSE	FALSE	strain	1.50E-01	2.00E-03	Human_only	III
AY082011.1.gene5.p01	vanY	vancomycin	TRUE	FALSE	FALSE	FALSE	FALSE	strain	4.50E-02	6.40E-04	Human_only	III
BAE96115	vanY	vancomycin	TRUE	FALSE	FALSE	FALSE	FALSE	strain	1.40E-01	2.60E-03	Human_only	III
Q47746	vanY	vancomycin	TRUE	FALSE	FALSE	FALSE	FALSE	genus	2.40E-01	1.50E-03	Human_only	III
AE000516.2.gene277.p01	aac(2')-I	aminoglycoside	FALSE	FALSE	FALSE	FALSE	FALSE	genus	5.10E-02	3.30E-03	0.134585247	IV
U41471.1.gene1.p01	aac(2')-I	aminoglycoside	FALSE	FALSE	FALSE	FALSE	FALSE	genus	8.40E-02	1.90E-02	0.433625302	IV
U72743.1.gene1.p01	aac(2')-I	aminoglycoside	FALSE	FALSE	FALSE	FALSE	FALSE	genus	8.20E-03	3.70E-04	1.119718951	IV
YP_001848841	aac(2')-I	aminoglycoside	FALSE	FALSE	FALSE	FALSE	FALSE	genus	7.60E-02	1.50E-02	1.050262096	IV
YP_905232	aac(2')-I	aminoglycoside	FALSE	FALSE	FALSE	FALSE	FALSE	genus	2.90E-02	1.60E-03	0.298219177	IV
AAB20441	aac(3)-I	aminoglycoside	FALSE	FALSE	TRUE	FALSE	FALSE	strain	3.30E-02	9.30E-04	0.316622426	IV
AJ511268.1.gene3.p01	aac(3)-I	aminoglycoside	FALSE	FALSE	TRUE	FALSE	FALSE	class	6.10E-02	1.80E-03	0.025205617	IV
AY463797.7.gene13.p01	aac(3)-I	aminoglycoside	FALSE	FALSE	TRUE	FALSE	FALSE	genus	5.50E-02	2.40E-03	0.213819958	IV
CAM88357	aac(3)-I	aminoglycoside	FALSE	TRUE	TRUE	TRUE	FALSE	phylum	4.30E-02	1.90E-03	0.486911801	IV
L06157.1.gene1.p01	aac(3)-I	aminoglycoside	FALSE	TRUE	TRUE	TRUE	TRUE	class	9.00E-02	4.90E-03	0.205168292	IV
M97172.1.gene1.p01	aac(3)-II	aminoglycoside	FALSE	FALSE	FALSE	FALSE	FALSE	strain	1.40E-02	2.20E-04	16.78858974	IV
L06160.1.gene1.p01	aac(3)-IIIa	aminoglycoside	FALSE	FALSE	TRUE	FALSE	FALSE	strain	3.50E-02	1.60E-03	0.109958575	IV
ABB43029	aac(3)-IV	aminoglycoside	FALSE	TRUE	TRUE	TRUE	FALSE	bacteria	3.90E-02	3.50E-03	6.609006404	IV
CAF33325	aac(3)-VIII	aminoglycoside	FALSE	FALSE	FALSE	FALSE	FALSE	genus	0.00E+00	0.00E+00	Nature_only	IV
AB028210.1.gene2.p01	aac(3)-X	aminoglycoside	FALSE	FALSE	FALSE	FALSE	FALSE	genus	0.00E+00	0.00E+00	Nature_only	IV
AM283490.1.gene4.p01	aac(6')-31	aminoglycoside	FALSE	FALSE	TRUE	FALSE	FALSE	phylum	3.70E-02	1.70E-03	1.396861476	IV
AB061794.1.gene2.p01	aac(6')-I	aminoglycoside	FALSE	FALSE	TRUE	FALSE	FALSE	strain	1.40E-02	3.80E-04	19.99084525	IV
AB462903.1.gene2.p01	aac(6')-I	aminoglycoside	FALSE	FALSE	TRUE	FALSE	FALSE	class	2.00E-03	4.50E-05	0.931314002	IV
ABC54722	aac(6')-I	aminoglycoside	FALSE	TRUE	TRUE	TRUE	TRUE	class	8.00E-02	7.20E-03	64.66531718	IV
AF031326.1.gene1.p1	aac(6')-I	aminoglycoside	FALSE	FALSE	FALSE	FALSE	FALSE	genus	0.00E+00	0.00E+00	Nature_only	IV
AF031327.1.gene1.p1	aac(6')-I	aminoglycoside	FALSE	FALSE	FALSE	FALSE	FALSE	strain	0.00E+00	0.00E+00	Nature_only	IV
AF031329.1.gene1.p1	aac(6')-I	aminoglycoside	FALSE	FALSE	FALSE	FALSE	FALSE	strain	0.00E+00	0.00E+00	Nature_only	IV
AF031331.1.gene1.p1	aac(6')-I	aminoglycoside	FALSE	FALSE	FALSE	FALSE	FALSE	genus	2.00E-03	2.30E-05	0.090226691	IV
AF031332.1.gene1.p1	aac(6')-I	aminoglycoside	FALSE	FALSE	FALSE	FALSE	FALSE	genus	2.00E-03	2.30E-05	0.078586944	IV
AF043381.1.gene2.p01	aac(6')-I	aminoglycoside	FALSE	TRUE	TRUE	TRUE	TRUE	phylum	9.60E-02	9.30E-03	38.94989061	IV
AF140221.1.gene1.p1	aac(6')-I	aminoglycoside	FALSE	FALSE	FALSE	FALSE	FALSE	genus	1.40E-02	1.50E-04	1.101892753	IV
AF479774.1.gene5.p01	aac(6')-I	aminoglycoside	FALSE	TRUE	TRUE	TRUE	FALSE	class	5.10E-02	1.90E-03	15.28905649	IV
DQ303918.1.gene1.p01	aac(6')-I	aminoglycoside	FALSE	TRUE	TRUE	TRUE	TRUE	phylum	1.20E-01	1.90E-02	86.55234921	IV
JN596280.1.gene2.p01	aac(6')-I	aminoglycoside	FALSE	TRUE	TRUE	TRUE	FALSE	class	1.20E-02	1.60E-04	0.29408908	IV
JQ808129.1.gene1.p01	aac(6')-I	aminoglycoside	FALSE	TRUE	TRUE	TRUE	FALSE	class	3.10E-02	9.10E-04	7.441635906	IV
L12710.gene.p01	aac(6')-I	aminoglycoside	FALSE	FALSE	TRUE	FALSE	FALSE	genus	6.50E-02	2.40E-03	83.53918413	IV
L29510.1.gene1.p01	aac(6')-I	aminoglycoside	FALSE	FALSE	FALSE	FALSE	FALSE	genus	2.00E-03	7.50E-05	0.489534816	IV
M94066.1.gene1.p01	aac(6')-I	aminoglycoside	FALSE	FALSE	TRUE	FALSE	FALSE	order	0.00E+00	0.00E+00	Nature_only	IV
NP_863005	aac(6')-I	aminoglycoside	FALSE	TRUE	TRUE	TRUE	TRUE	class	3.90E-02	7.00E-04	76.80553734	IV
U59183.1.gene2.p01	aac(6')-I	aminoglycoside	FALSE	TRUE	TRUE	TRUE	TRUE	family	3.10E-02	6.30E-04	3.053790131	IV
AF162771.1.gene2.p01	aac(6')-II	aminoglycoside	FALSE	TRUE	TRUE	TRUE	TRUE	class	7.10E-02	6.50E-03	4.39971702	IV
AJ584700.2.gene1.p01	aac(6')-II	aminoglycoside	FALSE	FALSE	TRUE	FALSE	FALSE	genus	3.10E-02	1.10E-03	10.95961676	IV
AJ584701.2.gene1.p01	aac(6')-II	aminoglycoside	FALSE	FALSE	FALSE	FALSE	FALSE	genus	6.50E-02	1.50E-03	3.438702097	IV
M29695.1.gene2.p01	aac(6')-II	aminoglycoside	FALSE	FALSE	TRUE	FALSE	FALSE	class	9.80E-02	4.40E-02	30.7544115	IV
AAX54909	aad(9)	aminoglycoside	FALSE	TRUE	TRUE	TRUE	FALSE	class	6.10E-02	8.30E-03	7.650909388	IV
Q07448	aad(9)	aminoglycoside	FALSE	FALSE	FALSE	FALSE	FALSE	strain	1.60E-02	2.00E-04	2.518116677	IV
AB104852.1.gene4.p01	aadA	aminoglycoside	FALSE	TRUE	TRUE	TRUE	TRUE	class	2.20E-01	8.70E-03	3.715104811	IV
AB114632.1.gene2.p01	aadA	aminoglycoside	FALSE	TRUE	TRUE	TRUE	TRUE	class	7.80E-02	3.30E-03	0.320394364	IV
ABF67771	aadA	aminoglycoside	FALSE	TRUE	TRUE	TRUE	FALSE	bacteria	1.90E-01	8.70E-03	4.897765821	IV
ABO42050	aadA	aminoglycoside	FALSE	TRUE	TRUE	TRUE	TRUE	bacteria	1.90E-01	9.60E-03	7.442610923	IV
AF047479.2.gene10.p01	aadA	aminoglycoside	FALSE	TRUE	TRUE	TRUE	TRUE	strain	2.20E-01	5.00E-02	12.41195987	IV
AF205943.1.gene15.p01	aadA	aminoglycoside	FALSE	TRUE	TRUE	TRUE	TRUE	class	1.50E-01	3.90E-03	3.831052938	IV
AJ809407.1.gene1.p01	aadA	aminoglycoside	FALSE	TRUE	TRUE	TRUE	TRUE	class	3.70E-01	6.20E-02	4.892866968	IV
AM087405.1.gene3.p01	aadA	aminoglycoside	FALSE	TRUE	TRUE	TRUE	TRUE	strain	1.20E-01	1.40E-02	2.40871306	IV
AM087411.1.gene3.p01	aadA	aminoglycoside	FALSE	FALSE	TRUE	FALSE	FALSE	class	4.30E-02	1.30E-03	2.558015793	IV
AM261837.1.gene1.p01	aadA	aminoglycoside	FALSE	TRUE	TRUE	TRUE	TRUE	family	2.90E-01	2.90E-02	5.582636412	IV
AY139603.1.gene1.p01	aadA	aminoglycoside	FALSE	TRUE	TRUE	TRUE	TRUE	class	2.00E-01	3.70E-02	16.73482323	IV
AY758206.1.gene5.p01	aadA	aminoglycoside	FALSE	FALSE	TRUE	FALSE	FALSE	strain	7.60E-02	3.00E-03	1.254533372	IV
DQ393783.1.gene4.p01	aadA	aminoglycoside	FALSE	FALSE	TRUE	FALSE	FALSE	strain	2.10E-01	7.40E-03	3.681687111	IV
DQ677333.1.gene1.p01	aadA	aminoglycoside	FALSE	TRUE	TRUE	TRUE	TRUE	class	2.70E-01	1.50E-02	6.338159275	IV
EU675686.2.gene5.p01	aadA	aminoglycoside	FALSE	TRUE	TRUE	TRUE	TRUE	phylum	1.20E-01	8.20E-03	2.730761581	IV
FJ381668.1.gene1.p01	aadA	aminoglycoside	FALSE	TRUE	FALSE	TRUE	FALSE	strain	3.30E-01	4.60E-02	7.679308082	IV
FJ460181.2.gene3.p01	aadA	aminoglycoside	FALSE	TRUE	TRUE	TRUE	TRUE	family	2.60E-01	1.80E-02	5.989456926	IV
KJ363320.1.gene3.p01	aadA	aminoglycoside	FALSE	TRUE	TRUE	TRUE	TRUE	phylum	1.90E-01	3.30E-02	24.07998198	IV
NC_010558.1.6275994.p01	aadA	aminoglycoside	FALSE	TRUE	TRUE	TRUE	FALSE	bacteria	2.30E-01	5.40E-02	22.34394584	IV
X02340.1.orf0.gene.p01	aadA	aminoglycoside	FALSE	TRUE	FALSE	TRUE	TRUE	strain	2.00E-01	4.80E-03	2.500030766	IV
YP_001144148	aadA	aminoglycoside	FALSE	TRUE	FALSE	TRUE	TRUE	bacteria	3.40E-01	5.90E-02	2.487705507	IV
YP_002894485	aadA	aminoglycoside	FALSE	TRUE	TRUE	TRUE	TRUE	family	1.70E-01	7.70E-03	4.797988919	IV
ZP_01974653	aadA	aminoglycoside	FALSE	TRUE	FALSE	TRUE	TRUE	genus	2.20E-01	9.40E-03	2.59094148	IV
ZP_03028124	aadA	aminoglycoside	FALSE	TRUE	TRUE	TRUE	FALSE	family	2.40E-01	2.90E-02	5.789174468	IV
ZP_03063004	aadA	aminoglycoside	FALSE	TRUE	TRUE	TRUE	TRUE	bacteria	3.30E-01	3.00E-02	3.948893097	IV
ACC96132	aadD	aminoglycoside	FALSE	FALSE	FALSE	FALSE	FALSE	genus	4.30E-02	6.50E-03	74.31166412	IV
BAC00986	aadD	aminoglycoside	FALSE	FALSE	TRUE	FALSE	FALSE	bacteria	3.50E-02	2.20E-03	11.16460159	IV
NP_863621	aadD	aminoglycoside	FALSE	TRUE	TRUE	TRUE	FALSE	bacteria	4.30E-02	7.60E-03	66.93678005	IV
M26879.gene.p01	aadK	aminoglycoside	FALSE	FALSE	FALSE	FALSE	FALSE	genus	1.30E-01	2.00E-03	20.8344885	IV
ACA48663	ant(2'')-I	aminoglycoside	FALSE	FALSE	TRUE	FALSE	FALSE	family	1.40E-01	9.40E-03	11.14253067	IV
X04555.1.orf0.gene.p01	ant(2'')-I	aminoglycoside	FALSE	TRUE	TRUE	TRUE	FALSE	phylum	1.10E-01	1.40E-02	28.76825857	IV
YP_001338814	ant(2'')-I	aminoglycoside	FALSE	TRUE	TRUE	TRUE	FALSE	order	6.50E-02	5.80E-03	52.56834347	IV
AAU89126	ant(3'')-Ih-aac(6')-IId	aminoglycoside	FALSE	FALSE	FALSE	FALSE	FALSE	strain	7.30E-02	2.50E-03	1.855843282	IV
EF540343.1.gene1.p01	ant(4')-Ia	aminoglycoside	FALSE	FALSE	FALSE	FALSE	FALSE	genus	4.10E-03	3.10E-05	0.077181403	IV
KC895984.1.gene2.p01	ant(9)-I	aminoglycoside	FALSE	FALSE	TRUE	FALSE	FALSE	genus	4.10E-02	4.10E-03	77.40898159	IV
BAG17078	aph_3___I	aminoglycoside	FALSE	FALSE	FALSE	FALSE	FALSE	strain	0.00E+00	0.00E+00	Nature_only	IV
X05648.1.gene2.p1	aph_6__I	aminoglycoside	FALSE	FALSE	FALSE	FALSE	FALSE	strain	8.20E-03	2.60E-04	0.039335795	IV
DQ336355.1.gene5.p01	aph(3'')-I	aminoglycoside	FALSE	FALSE	FALSE	FALSE	FALSE	genus	6.10E-03	1.90E-04	4.356569669	IV
X53527.1.gene1.p1	aph(3'')-I	aminoglycoside	FALSE	FALSE	FALSE	FALSE	FALSE	genus	0.00E+00	0.00E+00	Nature_only	IV
P00553	aph(3'')-IV	aminoglycoside	FALSE	FALSE	FALSE	FALSE	FALSE	strain	0.00E+00	0.00E+00	Nature_only	IV
AAA88337	aph(3')-I	aminoglycoside	FALSE	TRUE	TRUE	TRUE	FALSE	bacteria	4.90E-02	1.50E-03	4.687988951	IV
ACD76089	aph(3')-I	aminoglycoside	FALSE	TRUE	TRUE	TRUE	TRUE	class	1.10E-01	6.60E-03	45.06744603	IV
AF024602.1.gene5.p01	aph(3')-I	aminoglycoside	FALSE	TRUE	TRUE	TRUE	FALSE	bacteria	3.90E-01	6.20E-02	43.08817041	IV
AF024666.2.gene42.p01	aph(3')-I	aminoglycoside	FALSE	TRUE	TRUE	TRUE	FALSE	bacteria	9.40E-02	6.60E-03	68.17494488	IV
AF313472.2.gene15.p01	aph(3')-I	aminoglycoside	FALSE	FALSE	TRUE	FALSE	FALSE	genus	3.30E-01	2.90E-02	37.87078581	IV
BAA08271	aph(3')-I	aminoglycoside	FALSE	TRUE	TRUE	TRUE	FALSE	class	5.10E-02	1.70E-03	9.605586256	IV
BAB93733	aph(3')-I	aminoglycoside	FALSE	FALSE	TRUE	FALSE	FALSE	strain	4.30E-02	5.10E-04	20.60194892	IV
CAF29483	aph(3')-I	aminoglycoside	FALSE	TRUE	TRUE	TRUE	FALSE	class	2.40E-02	1.50E-03	42.1875297	IV
DQ464881.1.gene4.p01	aph(3')-I	aminoglycoside	FALSE	TRUE	TRUE	TRUE	FALSE	bacteria	5.10E-01	2.70E-01	55.3498419	IV
XP_001893601	aph(3')-I	aminoglycoside	FALSE	FALSE	TRUE	FALSE	FALSE	strain	1.40E-01	2.10E-02	12.64099226	IV
YP_001844878	aph(3')-I	aminoglycoside	FALSE	FALSE	TRUE	FALSE	FALSE	genus	9.40E-02	7.80E-03	0.191816585	IV
YP_002112964	aph(3')-I	aminoglycoside	FALSE	TRUE	TRUE	TRUE	FALSE	class	4.40E-01	7.60E-02	42.92961241	IV
YP_112402	aph(3')-I	aminoglycoside	FALSE	FALSE	TRUE	FALSE	FALSE	class	4.10E-02	1.60E-03	5.525377156	IV
ZP_03224561	aph(3')-I	aminoglycoside	FALSE	TRUE	TRUE	TRUE	FALSE	phylum	3.90E-01	5.60E-02	27.18747063	IV
X90856.1.gene1.p01	aph(3')-IIb	aminoglycoside	FALSE	FALSE	TRUE	FALSE	FALSE	genus	3.30E-02	7.80E-04	0.329608927	IV
BAD95814	aph(3')-V	aminoglycoside	FALSE	FALSE	FALSE	FALSE	FALSE	genus	0.00E+00	0.00E+00	Nature_only	IV
V01499.1.gene1.p1	aph(4)-I	aminoglycoside	FALSE	TRUE	TRUE	TRUE	FALSE	bacteria	5.10E-02	4.20E-03	7.610835016	IV
AAB00446	aph(6)-I	aminoglycoside	FALSE	FALSE	TRUE	FALSE	FALSE	genus	1.00E-02	1.80E-03	5.889965669	IV
ACH85850	aph(6)-I	aminoglycoside	FALSE	FALSE	TRUE	FALSE	FALSE	strain	3.30E-01	3.70E-02	49.28851448	IV
AF024602.1.gene6.p01	aph(6)-I	aminoglycoside	FALSE	TRUE	TRUE	TRUE	TRUE	family	3.10E-01	3.50E-02	40.67278483	IV
BAC79067	aph(6)-I	aminoglycoside	FALSE	TRUE	TRUE	TRUE	FALSE	family	3.60E-01	4.60E-02	60.41729992	IV
CAM88415	aph(6)-I	aminoglycoside	FALSE	FALSE	TRUE	FALSE	FALSE	class	4.00E-01	6.40E-02	34.02938341	IV
CAQ86961	aph(6)-I	aminoglycoside	FALSE	TRUE	TRUE	TRUE	FALSE	bacteria	3.80E-01	5.70E-02	46.24050442	IV
X01702.1.gene3.p1	aph(6)-I	aminoglycoside	FALSE	FALSE	TRUE	FALSE	FALSE	class	9.40E-02	3.80E-03	0.478683678	IV
Y00459.1.gene3.p01	aph(6)-I	aminoglycoside	FALSE	FALSE	FALSE	FALSE	FALSE	genus	3.30E-02	2.20E-03	0.401394763	IV
YP_001101924	aph(6)-I	aminoglycoside	FALSE	TRUE	TRUE	TRUE	FALSE	bacteria	2.80E-01	2.00E-02	42.72003386	IV
YP_001740011	aph(6)-I	aminoglycoside	FALSE	TRUE	TRUE	TRUE	FALSE	family	4.70E-01	1.20E-01	39.74234368	IV
ZP_04405450	aph(6)-I	aminoglycoside	FALSE	FALSE	FALSE	FALSE	FALSE	strain	2.90E-01	2.70E-02	33.42271557	IV
NC_010558.1.6275958.p01	rmtB	aminoglycoside	FALSE	TRUE	TRUE	TRUE	FALSE	family	1.60E-02	2.20E-04	1.92919474	IV
A0KQI1	bacA	bacitracin	FALSE	FALSE	FALSE	FALSE	FALSE	genus	5.20E-01	9.00E-03	3.073728931	IV
A4VLM0	bacA	bacitracin	FALSE	FALSE	FALSE	FALSE	FALSE	bacteria	1.70E-01	4.50E-03	0.26704066	IV
A7FE74	bacA	bacitracin	FALSE	FALSE	TRUE	FALSE	FALSE	genus	6.90E-02	3.90E-04	0.162201968	IV
A9HXK3	bacA	bacitracin	FALSE	FALSE	FALSE	FALSE	FALSE	strain	8.40E-02	1.30E-03	0.287737474	IV
ABM94007	bacA	bacitracin	FALSE	FALSE	FALSE	FALSE	FALSE	strain	3.20E-01	2.70E-02	1.465250382	IV
ACQ53948	bacA	bacitracin	FALSE	FALSE	FALSE	FALSE	FALSE	genus	4.80E-01	5.80E-03	3.932873571	IV
B1YIX1	bacA	bacitracin	FALSE	FALSE	FALSE	FALSE	FALSE	order	6.70E-02	2.20E-03	1.081581485	IV
B2VGJ3	bacA	bacitracin	FALSE	FALSE	FALSE	FALSE	FALSE	bacteria	1.90E-01	1.80E-03	0.595757594	IV
B7LQD5	bacA	bacitracin	FALSE	FALSE	TRUE	FALSE	FALSE	family	2.00E-01	4.20E-03	7.200152134	IV
B7NJS0	bacA	bacitracin	FALSE	FALSE	TRUE	FALSE	FALSE	genus	7.80E-02	2.60E-03	16.53332696	IV
B7VAE6	bacA	bacitracin	FALSE	FALSE	TRUE	FALSE	FALSE	genus	1.10E-01	1.20E-03	0.435767287	IV
BAH17153	bacA	bacitracin	FALSE	FALSE	FALSE	FALSE	FALSE	genus	1.40E-02	3.30E-04	1.30426133	IV
BAH65231	bacA	bacitracin	FALSE	FALSE	TRUE	FALSE	FALSE	family	4.10E-01	1.50E-02	4.40952017	IV
CAJ93947	bacA	bacitracin	FALSE	FALSE	FALSE	FALSE	FALSE	strain	2.40E-01	4.10E-03	0.478549476	IV
CAY49038	bacA	bacitracin	FALSE	FALSE	FALSE	FALSE	FALSE	genus	2.80E-01	6.80E-03	0.134924244	IV
EAS48788	bacA	bacitracin	FALSE	FALSE	FALSE	FALSE	FALSE	strain	4.00E-01	9.90E-03	1.523821176	IV
EEQ96502	bacA	bacitracin	FALSE	TRUE	FALSE	TRUE	FALSE	family	4.30E-01	7.20E-02	1.03671653	IV
NP_462120	bacA	bacitracin	FALSE	TRUE	TRUE	TRUE	FALSE	family	1.50E-01	3.30E-03	48.8411784	IV
NP_745006	bacA	bacitracin	FALSE	FALSE	FALSE	FALSE	FALSE	genus	9.00E-02	8.50E-04	0.444280663	IV
NP_764009	bacA	bacitracin	FALSE	FALSE	FALSE	FALSE	FALSE	genus	1.80E-02	2.20E-04	0.446129135	IV
NP_840140	bacA	bacitracin	FALSE	FALSE	FALSE	FALSE	FALSE	genus	8.70E-01	3.30E-02	0.707815555	IV
P94507	bacA	bacitracin	FALSE	FALSE	FALSE	FALSE	FALSE	class	1.40E-01	2.70E-03	19.43767185	IV
Q0K7S4	bacA	bacitracin	FALSE	FALSE	FALSE	FALSE	FALSE	family	1.10E-01	3.30E-03	0.335700855	IV
Q1LSL8	bacA	bacitracin	FALSE	FALSE	FALSE	FALSE	FALSE	strain	2.10E-01	2.00E-03	0.887603297	IV
Q2KX31	bacA	bacitracin	FALSE	FALSE	FALSE	FALSE	FALSE	strain	9.20E-02	1.30E-03	0.352938213	IV
Q2NWE3	bacA	bacitracin	FALSE	FALSE	FALSE	FALSE	FALSE	genus	6.50E-02	3.60E-04	0.158028368	IV
Q4KC13	bacA	bacitracin	FALSE	FALSE	FALSE	FALSE	FALSE	order	1.10E-01	2.50E-03	0.083190271	IV
Q5L3H7	bacA	bacitracin	FALSE	FALSE	FALSE	FALSE	FALSE	genus	3.30E-02	5.40E-04	0.950946747	IV
Q5P6K4	bacA	bacitracin	FALSE	FALSE	FALSE	FALSE	FALSE	strain	3.90E-01	1.20E-02	0.67579593	IV
Q5WCX5	bacA	bacitracin	FALSE	FALSE	FALSE	FALSE	FALSE	genus	4.70E-02	4.10E-04	2.130929739	IV
Q6D159	bacA	bacitracin	FALSE	FALSE	FALSE	FALSE	FALSE	genus	4.70E-02	1.00E-03	3.840020489	IV
Q6HLG8	bacA	bacitracin	FALSE	FALSE	FALSE	FALSE	FALSE	genus	2.00E-03	5.50E-04	3.096179661	IV
Q7N0B9	bacA	bacitracin	FALSE	FALSE	FALSE	FALSE	FALSE	genus	3.70E-01	9.80E-03	1.590361526	IV
Q7VXA0	bacA	bacitracin	FALSE	FALSE	FALSE	FALSE	FALSE	genus	9.00E-02	1.30E-03	0.314798664	IV
Q7W866	bacA	bacitracin	FALSE	FALSE	FALSE	FALSE	FALSE	genus	4.50E-02	5.90E-04	0.490387927	IV
Q81T84	bacA	bacitracin	FALSE	FALSE	FALSE	FALSE	FALSE	genus	1.20E-02	9.90E-04	8.68124341	IV
Q880L3	bacA	bacitracin	FALSE	FALSE	FALSE	FALSE	FALSE	genus	1.70E-01	1.60E-03	0.162246793	IV
Q8Y1I9	bacA	bacitracin	FALSE	FALSE	FALSE	FALSE	FALSE	genus	1.00E-01	1.70E-03	0.523438879	IV
Q97KF6	bacA	bacitracin	FALSE	FALSE	FALSE	FALSE	FALSE	genus	8.00E-02	8.80E-04	0.586736304	IV
Q9I2E5	bacA	bacitracin	FALSE	FALSE	TRUE	FALSE	FALSE	genus	6.60E-01	1.30E-02	0.790215624	IV
YP_001007833	bacA	bacitracin	FALSE	FALSE	TRUE	FALSE	FALSE	genus	1.00E-02	8.90E-05	0.371277964	IV
YP_001089504	bacA	bacitracin	FALSE	FALSE	FALSE	FALSE	FALSE	order	7.10E-01	1.10E-02	5.135898116	IV
YP_001124322	bacA	bacitracin	FALSE	FALSE	FALSE	FALSE	FALSE	strain	1.60E-01	2.60E-03	5.310048654	IV
YP_001140148	bacA	bacitracin	FALSE	FALSE	FALSE	FALSE	FALSE	genus	4.40E-01	7.80E-03	2.795409609	IV
YP_001155044	bacA	bacitracin	FALSE	FALSE	FALSE	FALSE	FALSE	genus	1.90E-01	6.20E-03	0.076683696	IV
YP_001178170	bacA	bacitracin	FALSE	FALSE	TRUE	FALSE	FALSE	order	5.60E-01	1.80E-02	5.636175195	IV
YP_001187667	bacA	bacitracin	FALSE	FALSE	TRUE	FALSE	FALSE	genus	4.40E-01	2.00E-02	0.496199924	IV
YP_001268143	bacA	bacitracin	FALSE	FALSE	FALSE	FALSE	FALSE	genus	1.10E-01	8.20E-04	0.493373374	IV
YP_001308137	bacA	bacitracin	FALSE	FALSE	FALSE	FALSE	FALSE	genus	1.10E-01	1.40E-03	1.00872069	IV
YP_001348697	bacA	bacitracin	FALSE	FALSE	TRUE	FALSE	FALSE	genus	1.20E-01	2.70E-03	0.686321042	IV
YP_001374431	bacA	bacitracin	FALSE	FALSE	FALSE	FALSE	FALSE	genus	1.00E-02	3.40E-04	1.682228654	IV
YP_001382798	bacA	bacitracin	FALSE	FALSE	FALSE	FALSE	FALSE	genus	1.60E-01	1.30E-03	0.435719922	IV
YP_001389785	bacA	bacitracin	FALSE	FALSE	FALSE	FALSE	FALSE	species	2.70E-01	2.00E-03	1.21691588	IV
YP_001395695	bacA	bacitracin	FALSE	FALSE	FALSE	FALSE	FALSE	species	5.50E-01	5.60E-03	5.48766171	IV
YP_001416709	bacA	bacitracin	FALSE	FALSE	FALSE	FALSE	FALSE	strain	3.40E-01	2.10E-02	0.6961046	IV
YP_001422387	bacA	bacitracin	FALSE	FALSE	FALSE	FALSE	FALSE	class	2.70E-02	7.20E-04	0.994683445	IV
YP_001434323	bacA	bacitracin	FALSE	FALSE	FALSE	FALSE	FALSE	strain	1.20E-01	8.80E-03	1.295239533	IV
YP_001436495	bacA	bacitracin	FALSE	FALSE	FALSE	FALSE	FALSE	genus	6.00E-01	1.70E-02	3.934589902	IV
YP_001455939	bacA	bacitracin	FALSE	FALSE	TRUE	FALSE	FALSE	family	4.00E-01	1.20E-02	5.215868583	IV
YP_001480516	bacA	bacitracin	FALSE	FALSE	TRUE	FALSE	FALSE	order	1.30E-01	1.20E-03	0.185161211	IV
YP_001487997	bacA	bacitracin	FALSE	FALSE	FALSE	FALSE	FALSE	genus	1.20E-01	1.40E-03	6.85393342	IV
YP_001527590	bacA	bacitracin	FALSE	FALSE	FALSE	FALSE	FALSE	strain	4.40E-01	1.20E-02	0.562899642	IV
YP_001563294	bacA	bacitracin	FALSE	FALSE	FALSE	FALSE	FALSE	genus	2.70E-01	3.50E-02	0.542823515	IV
YP_001573343	bacA	bacitracin	FALSE	FALSE	FALSE	FALSE	FALSE	species	1.80E-01	1.20E-03	1.174040114	IV
YP_001590162	bacA	bacitracin	FALSE	FALSE	TRUE	FALSE	FALSE	species	2.60E-01	4.80E-03	5.027397054	IV
YP_001616633	bacA	bacitracin	FALSE	FALSE	FALSE	FALSE	FALSE	species	1.60E-01	4.10E-03	0.341133318	IV
YP_001639853	bacA	bacitracin	FALSE	FALSE	FALSE	FALSE	FALSE	genus	1.30E-01	1.20E-03	0.153903418	IV
YP_001669149	bacA	bacitracin	FALSE	FALSE	FALSE	FALSE	FALSE	class	7.10E-02	1.90E-03	0.253313456	IV
YP_001696597	bacA	bacitracin	FALSE	FALSE	FALSE	FALSE	FALSE	genus	4.30E-02	3.80E-03	5.751078494	IV
YP_001749617	bacA	bacitracin	FALSE	FALSE	FALSE	FALSE	FALSE	genus	1.20E-01	2.20E-03	0.303617205	IV
YP_001780068	bacA	bacitracin	FALSE	FALSE	FALSE	FALSE	FALSE	genus	1.00E-01	9.60E-04	1.30728705	IV
YP_001785754	bacA	bacitracin	FALSE	FALSE	FALSE	FALSE	FALSE	genus	5.90E-01	1.00E-02	1.977884794	IV
YP_001797193	bacA	bacitracin	FALSE	FALSE	FALSE	FALSE	FALSE	strain	4.80E-01	2.10E-02	0.168844135	IV
YP_001886771	bacA	bacitracin	FALSE	FALSE	FALSE	FALSE	FALSE	genus	2.00E-01	1.90E-03	1.157376119	IV
YP_001896735	bacA	bacitracin	FALSE	FALSE	FALSE	FALSE	FALSE	strain	1.40E-01	5.60E-03	0.39912271	IV
YP_001898234	bacA	bacitracin	FALSE	FALSE	FALSE	FALSE	FALSE	strain	3.20E-01	6.60E-03	0.509406752	IV
YP_001921729	bacA	bacitracin	FALSE	FALSE	FALSE	FALSE	FALSE	genus	3.40E-01	2.90E-03	1.309370144	IV
YP_001925041	bacA	bacitracin	FALSE	FALSE	FALSE	FALSE	FALSE	genus	4.40E-01	1.10E-02	1.083513259	IV
YP_002006347	bacA	bacitracin	FALSE	FALSE	FALSE	FALSE	FALSE	genus	1.60E-01	2.90E-03	0.260743069	IV
YP_002092118	bacA	bacitracin	FALSE	FALSE	FALSE	FALSE	FALSE	genus	2.70E-01	9.90E-03	0.629928708	IV
YP_002217186	bacA	bacitracin	FALSE	FALSE	FALSE	FALSE	FALSE	genus	4.20E-01	8.60E-03	4.397027143	IV
YP_002236533	bacA	bacitracin	FALSE	FALSE	TRUE	FALSE	FALSE	bacteria	2.70E-01	7.90E-03	6.830039574	IV
YP_002260505	bacA	bacitracin	FALSE	FALSE	FALSE	FALSE	FALSE	genus	3.90E-01	5.90E-03	0.395366565	IV
YP_002315561	bacA	bacitracin	FALSE	FALSE	FALSE	FALSE	FALSE	genus	3.50E-02	1.80E-03	2.053440106	IV
YP_002421432	bacA	bacitracin	FALSE	FALSE	FALSE	FALSE	FALSE	genus	4.80E-01	1.10E-02	1.155744074	IV
YP_002434803	bacA	bacitracin	FALSE	FALSE	FALSE	FALSE	FALSE	strain	6.30E-01	1.40E-02	0.61814305	IV
YP_002479998	bacA	bacitracin	FALSE	FALSE	FALSE	FALSE	FALSE	species	6.00E-01	1.10E-02	4.177649152	IV
YP_002529178	bacA	bacitracin	FALSE	FALSE	FALSE	FALSE	FALSE	genus	2.50E-01	5.00E-03	14.44795946	IV
YP_002552549	bacA	bacitracin	FALSE	FALSE	FALSE	FALSE	FALSE	order	2.00E-01	2.70E-02	0.561428131	IV
YP_002633428	bacA	bacitracin	FALSE	FALSE	FALSE	FALSE	FALSE	genus	1.80E-02	1.60E-04	1.647929146	IV
YP_002638807	bacA	bacitracin	FALSE	FALSE	FALSE	FALSE	FALSE	strain	5.70E-02	7.70E-04	10.08624942	IV
YP_002775228	bacA	bacitracin	FALSE	FALSE	FALSE	FALSE	FALSE	order	6.30E-02	3.00E-03	3.93240943	IV
YP_002800019	bacA	bacitracin	FALSE	FALSE	FALSE	FALSE	FALSE	order	1.10E-01	3.50E-03	2.184024123	IV
YP_002847905	bacA	bacitracin	FALSE	FALSE	TRUE	FALSE	FALSE	family	5.40E-01	1.50E-02	8.98717558	IV
YP_002852100	bacA	bacitracin	FALSE	FALSE	FALSE	FALSE	FALSE	genus	8.30E-01	3.30E-02	56.91901588	IV
YP_002886367	bacA	bacitracin	FALSE	FALSE	FALSE	FALSE	FALSE	strain	1.20E-01	2.10E-03	0.966426806	IV
YP_002890644	bacA	bacitracin	FALSE	FALSE	FALSE	FALSE	FALSE	genus	4.10E-01	2.80E-02	2.775140108	IV
YP_002931998	bacA	bacitracin	FALSE	FALSE	TRUE	FALSE	FALSE	genus	3.10E-01	4.90E-03	1.012412881	IV
YP_010878	bacA	bacitracin	FALSE	FALSE	FALSE	FALSE	FALSE	species	2.20E-01	1.60E-03	0.553814111	IV
YP_040163	bacA	bacitracin	FALSE	TRUE	TRUE	TRUE	FALSE	genus	1.10E-01	4.30E-04	7.307452129	IV
YP_080399	bacA	bacitracin	FALSE	FALSE	FALSE	FALSE	FALSE	genus	8.00E-02	2.60E-03	3.51280627	IV
YP_185622	bacA	bacitracin	FALSE	FALSE	TRUE	FALSE	FALSE	genus	3.70E-02	1.30E-04	2.718410968	IV
YP_218139	bacA	bacitracin	FALSE	FALSE	FALSE	FALSE	FALSE	species	1.90E-01	4.20E-03	5.630445258	IV
YP_236080	bacA	bacitracin	FALSE	FALSE	FALSE	FALSE	FALSE	genus	7.60E-02	1.40E-03	0.411163191	IV
YP_254125	bacA	bacitracin	FALSE	FALSE	FALSE	FALSE	FALSE	genus	1.00E-02	1.80E-04	31.5708046	IV
YP_264987	bacA	bacitracin	FALSE	FALSE	FALSE	FALSE	FALSE	genus	8.20E-01	2.40E-02	2.201888723	IV
YP_274443	bacA	bacitracin	FALSE	FALSE	FALSE	FALSE	FALSE	genus	5.90E-02	1.10E-03	0.187892135	IV
YP_277581	bacA	bacitracin	FALSE	FALSE	FALSE	FALSE	FALSE	genus	3.30E-01	2.00E-03	5.056976439	IV
YP_294981	bacA	bacitracin	FALSE	FALSE	FALSE	FALSE	FALSE	strain	3.20E-01	5.80E-03	0.490963743	IV
YP_302125	bacA	bacitracin	FALSE	FALSE	FALSE	FALSE	FALSE	bacteria	9.20E-02	2.00E-03	36.19830615	IV
YP_312012	bacA	bacitracin	FALSE	FALSE	TRUE	FALSE	FALSE	genus	4.50E-01	5.40E-02	91.07770164	IV
YP_316450	bacA	bacitracin	FALSE	FALSE	FALSE	FALSE	FALSE	strain	2.90E-01	9.30E-03	0.491992624	IV
YP_349555	bacA	bacitracin	FALSE	FALSE	FALSE	FALSE	FALSE	genus	6.30E-02	1.00E-03	0.216349051	IV
YP_416126	bacA	bacitracin	FALSE	FALSE	TRUE	FALSE	FALSE	genus	1.80E-02	8.50E-05	5.727114094	IV
YP_523088	bacA	bacitracin	FALSE	FALSE	FALSE	FALSE	FALSE	strain	5.70E-01	3.50E-02	0.521694685	IV
YP_550152	bacA	bacitracin	FALSE	FALSE	FALSE	FALSE	FALSE	strain	4.50E-01	2.90E-02	0.272962427	IV
YP_560128	bacA	bacitracin	FALSE	FALSE	FALSE	FALSE	FALSE	family	1.60E-01	1.10E-02	1.225189789	IV
YP_581244	bacA	bacitracin	FALSE	FALSE	FALSE	FALSE	FALSE	genus	3.90E-01	1.50E-02	0.186956231	IV
YP_584847	bacA	bacitracin	FALSE	FALSE	FALSE	FALSE	FALSE	family	2.90E-01	1.70E-02	0.391087759	IV
YP_608499	bacA	bacitracin	FALSE	FALSE	FALSE	FALSE	FALSE	genus	9.80E-02	3.00E-03	0.304397132	IV
YP_698526	bacA	bacitracin	FALSE	FALSE	FALSE	FALSE	FALSE	strain	1.10E-01	1.20E-03	0.201805085	IV
YP_746446	bacA	bacitracin	FALSE	FALSE	FALSE	FALSE	FALSE	genus	5.80E-01	1.80E-02	0.398169131	IV
YP_791281	bacA	bacitracin	FALSE	FALSE	TRUE	FALSE	FALSE	genus	1.70E-01	4.30E-03	0.561828629	IV
YP_878662	bacA	bacitracin	FALSE	FALSE	FALSE	FALSE	FALSE	strain	1.30E-01	6.10E-04	0.460253475	IV
YP_894098	bacA	bacitracin	FALSE	FALSE	FALSE	FALSE	FALSE	genus	2.00E-03	5.20E-05	1.996085485	IV
YP_932216	bacA	bacitracin	FALSE	FALSE	FALSE	FALSE	FALSE	genus	4.90E-01	3.40E-02	1.865127485	IV
YP_966872	bacA	bacitracin	FALSE	FALSE	FALSE	FALSE	FALSE	strain	3.40E-01	4.10E-03	0.367644925	IV
YP_970399	bacA	bacitracin	FALSE	FALSE	FALSE	FALSE	FALSE	genus	2.30E-01	2.60E-02	0.477403142	IV
YP_981592	bacA	bacitracin	FALSE	FALSE	FALSE	FALSE	FALSE	strain	2.20E-01	2.80E-02	0.472953974	IV
YP_985461	bacA	bacitracin	FALSE	FALSE	FALSE	FALSE	FALSE	family	2.20E-01	2.00E-02	0.761616636	IV
YP_997055	bacA	bacitracin	FALSE	FALSE	FALSE	FALSE	FALSE	strain	1.50E-01	1.50E-02	0.684955992	IV
ZP_00742443	bacA	bacitracin	FALSE	FALSE	FALSE	FALSE	FALSE	strain	4.90E-02	3.30E-03	23.73140604	IV
ZP_01172287	bacA	bacitracin	FALSE	FALSE	FALSE	FALSE	FALSE	genus	2.40E-02	1.00E-02	4.563335417	IV
ZP_01438526	bacA	bacitracin	FALSE	FALSE	FALSE	FALSE	FALSE	strain	2.60E-01	6.90E-03	0.600132282	IV
ZP_01723236	bacA	bacitracin	FALSE	FALSE	FALSE	FALSE	FALSE	genus	3.90E-02	2.40E-03	3.718078122	IV
ZP_02007607	bacA	bacitracin	FALSE	FALSE	FALSE	FALSE	FALSE	family	2.20E-01	2.10E-03	0.252388592	IV
ZP_02635322	bacA	bacitracin	FALSE	FALSE	FALSE	FALSE	FALSE	genus	3.30E-02	1.90E-04	23.07419419	IV
ZP_02779032	bacA	bacitracin	FALSE	FALSE	TRUE	FALSE	FALSE	strain	2.90E-01	1.60E-02	85.71163246	IV
ZP_02846059	bacA	bacitracin	FALSE	FALSE	FALSE	FALSE	FALSE	strain	1.70E-01	1.70E-03	2.258800356	IV
ZP_02884769	bacA	bacitracin	FALSE	FALSE	FALSE	FALSE	FALSE	genus	3.20E-01	8.90E-03	0.346054622	IV
ZP_02900713	bacA	bacitracin	FALSE	FALSE	FALSE	FALSE	FALSE	strain	2.90E-01	1.10E-02	48.89257909	IV
ZP_02913367	bacA	bacitracin	FALSE	FALSE	FALSE	FALSE	FALSE	family	1.30E-01	5.70E-03	3.415188916	IV
ZP_03041263	bacA	bacitracin	FALSE	FALSE	FALSE	FALSE	FALSE	genus	7.50E-01	1.60E-02	1.231966192	IV
ZP_03054084	bacA	bacitracin	FALSE	FALSE	FALSE	FALSE	FALSE	genus	1.70E-01	1.70E-03	4.318061815	IV
ZP_03064089	bacA	bacitracin	FALSE	TRUE	TRUE	TRUE	FALSE	phylum	1.30E-01	2.50E-03	13.99757843	IV
ZP_03149247	bacA	bacitracin	FALSE	FALSE	FALSE	FALSE	FALSE	genus	1.80E-01	1.20E-03	6.975292361	IV
ZP_03265942	bacA	bacitracin	FALSE	FALSE	FALSE	FALSE	FALSE	family	2.50E-01	5.70E-03	0.417388407	IV
ZP_03412557	bacA	bacitracin	FALSE	FALSE	FALSE	FALSE	FALSE	strain	1.10E-01	6.30E-04	62.89266667	IV
ZP_03466816	bacA	bacitracin	FALSE	FALSE	FALSE	FALSE	FALSE	strain	5.00E-01	1.00E-02	0.485788843	IV
ZP_03541894	bacA	bacitracin	FALSE	FALSE	FALSE	FALSE	FALSE	genus	2.30E-01	2.20E-02	0.582797906	IV
ZP_03552050	bacA	bacitracin	FALSE	FALSE	FALSE	FALSE	FALSE	genus	2.70E-01	3.50E-02	0.52732238	IV
ZP_03555962	bacA	bacitracin	FALSE	FALSE	FALSE	FALSE	FALSE	genus	2.40E-02	5.20E-04	3.182829906	IV
ZP_03612802	bacA	bacitracin	FALSE	FALSE	FALSE	FALSE	FALSE	genus	2.90E-02	1.60E-04	6.717966102	IV
ZP_03829223	bacA	bacitracin	FALSE	FALSE	FALSE	FALSE	FALSE	family	1.10E-01	1.30E-03	0.165188867	IV
ZP_03833009	bacA	bacitracin	FALSE	FALSE	FALSE	FALSE	FALSE	genus	2.00E-01	1.20E-03	2.293940866	IV
ZP_03903435	bacA	bacitracin	FALSE	FALSE	FALSE	FALSE	FALSE	strain	3.00E-01	5.20E-03	0.750722217	IV
ZP_03916453	bacA	bacitracin	FALSE	FALSE	FALSE	FALSE	FALSE	strain	6.50E-01	1.20E-02	1.042559411	IV
ZP_03930663	bacA	bacitracin	FALSE	FALSE	FALSE	FALSE	FALSE	genus	5.20E-01	6.40E-03	1.946874167	IV
ZP_03938934	bacA	bacitracin	FALSE	FALSE	FALSE	FALSE	FALSE	strain	9.00E-01	3.20E-02	1.589882303	IV
ZP_03941859	bacA	bacitracin	FALSE	FALSE	FALSE	FALSE	FALSE	strain	6.90E-01	8.80E-03	1.774525392	IV
ZP_03945515	bacA	bacitracin	FALSE	FALSE	FALSE	FALSE	FALSE	genus	8.90E-01	5.80E-02	12.60054791	IV
ZP_03949893	bacA	bacitracin	FALSE	FALSE	FALSE	FALSE	FALSE	genus	8.10E-01	3.00E-02	93.0724824	IV
ZP_03984017	bacA	bacitracin	FALSE	FALSE	FALSE	FALSE	FALSE	bacteria	8.40E-01	3.00E-02	40.66283653	IV
ZP_04049838	bacA	bacitracin	FALSE	FALSE	FALSE	FALSE	FALSE	strain	3.90E-01	4.80E-03	1.939926539	IV
ZP_04055725	bacA	bacitracin	FALSE	FALSE	FALSE	FALSE	FALSE	strain	9.20E-01	1.80E-01	6.682639794	IV
ZP_04060511	bacA	bacitracin	FALSE	FALSE	FALSE	FALSE	FALSE	class	4.50E-02	3.20E-04	0.71556989	IV
ZP_04083542	bacA	bacitracin	FALSE	FALSE	FALSE	FALSE	FALSE	genus	6.10E-03	3.80E-05	0.734684181	IV
ZP_04107441	bacA	bacitracin	FALSE	FALSE	FALSE	FALSE	FALSE	strain	5.50E-02	6.50E-04	36.75885284	IV
ZP_04113961	bacA	bacitracin	FALSE	FALSE	FALSE	FALSE	FALSE	genus	7.80E-02	1.10E-03	17.57982039	IV
ZP_04144736	bacA	bacitracin	FALSE	FALSE	FALSE	FALSE	FALSE	genus	3.90E-02	5.50E-04	4.308257862	IV
ZP_04156234	bacA	bacitracin	FALSE	FALSE	FALSE	FALSE	FALSE	strain	2.00E-03	1.90E-04	29.07131313	IV
ZP_04185253	bacA	bacitracin	FALSE	FALSE	FALSE	FALSE	FALSE	genus	6.90E-02	4.40E-04	75.79235632	IV
ZP_04202328	bacA	bacitracin	FALSE	FALSE	FALSE	FALSE	FALSE	class	6.10E-03	8.80E-04	1.65255224	IV
ZP_04210257	bacA	bacitracin	FALSE	FALSE	FALSE	FALSE	FALSE	class	6.10E-02	3.40E-03	2.141427842	IV
ZP_04216757	bacA	bacitracin	FALSE	FALSE	FALSE	FALSE	FALSE	strain	4.10E-03	5.80E-05	2.250848111	IV
ZP_04220669	bacA	bacitracin	FALSE	FALSE	FALSE	FALSE	FALSE	class	4.70E-02	4.00E-03	1.259360622	IV
ZP_04226949	bacA	bacitracin	FALSE	FALSE	FALSE	FALSE	FALSE	genus	3.70E-02	1.60E-04	3.814571999	IV
ZP_04232797	bacA	bacitracin	FALSE	FALSE	FALSE	FALSE	FALSE	genus	4.50E-02	1.60E-04	3.945906909	IV
ZP_04271500	bacA	bacitracin	FALSE	FALSE	FALSE	FALSE	FALSE	genus	2.70E-02	1.40E-03	3.300034183	IV
ZP_04277914	bacA	bacitracin	FALSE	FALSE	FALSE	FALSE	FALSE	class	2.00E-03	1.70E-04	6.354777554	IV
ZP_04310898	bacA	bacitracin	FALSE	FALSE	FALSE	FALSE	FALSE	genus	1.20E-02	5.70E-05	1.376265695	IV
ZP_04431003	bacA	bacitracin	FALSE	FALSE	FALSE	FALSE	FALSE	genus	1.10E-01	1.50E-03	4.529246958	IV
ZP_04433866	bacA	bacitracin	FALSE	FALSE	TRUE	FALSE	FALSE	bacteria	8.00E-01	2.10E-02	29.32785156	IV
ZP_04528247	bacA	bacitracin	FALSE	FALSE	FALSE	FALSE	FALSE	genus	9.60E-01	3.40E-01	5.963088199	IV
ZP_04577926	bacA	bacitracin	FALSE	FALSE	FALSE	FALSE	FALSE	strain	4.60E-01	2.80E-02	0.271654314	IV
ZP_04589788	bacA	bacitracin	FALSE	FALSE	FALSE	FALSE	FALSE	species	1.20E-01	4.20E-03	0.613501862	IV
ZP_04612440	bacA	bacitracin	FALSE	FALSE	TRUE	FALSE	FALSE	strain	4.10E-03	1.10E-05	0.119988381	IV
ZP_04616832	bacA	bacitracin	FALSE	FALSE	TRUE	FALSE	FALSE	genus	1.40E-01	1.30E-03	0.720387131	IV
ZP_04623431	bacA	bacitracin	FALSE	FALSE	TRUE	FALSE	FALSE	genus	1.80E-02	8.90E-05	0.05686321	IV
ZP_04626871	bacA	bacitracin	FALSE	FALSE	TRUE	FALSE	FALSE	genus	2.70E-02	4.80E-04	0.406944273	IV
ZP_04632979	bacA	bacitracin	FALSE	FALSE	TRUE	FALSE	FALSE	genus	4.10E-03	4.50E-05	3.014822222	IV
ZP_04637931	bacA	bacitracin	FALSE	FALSE	TRUE	FALSE	FALSE	strain	6.50E-02	1.20E-03	0.532995769	IV
ZP_04640456	bacA	bacitracin	FALSE	FALSE	TRUE	FALSE	FALSE	genus	8.20E-03	1.20E-04	0.392601239	IV
ZP_04677702	bacA	bacitracin	FALSE	FALSE	FALSE	FALSE	FALSE	bacteria	4.50E-02	4.20E-04	2.707512386	IV
ABB80128	bcrA	bacitracin	FALSE	FALSE	FALSE	FALSE	FALSE	genus	7.80E-01	1.50E-02	0.278687389	IV
P42332	bcrA	bacitracin	FALSE	FALSE	FALSE	FALSE	FALSE	genus	9.30E-01	1.30E-01	4.115070857	IV
YP_001373621	bcrA	bacitracin	FALSE	FALSE	FALSE	FALSE	FALSE	genus	9.90E-01	2.60E-01	0.859561454	IV
ZP_04081918	bcrA	bacitracin	FALSE	FALSE	FALSE	FALSE	FALSE	genus	8.00E-01	1.80E-02	0.362861964	IV
ABB80130	bcrC	bacitracin	FALSE	FALSE	FALSE	FALSE	FALSE	genus	2.00E-03	1.40E-04	9.52164719	IV
P42334	bcrC	bacitracin	FALSE	FALSE	FALSE	FALSE	FALSE	genus	2.00E-03	2.90E-04	19.04327212	IV
CAC85357	ACT_19	beta-lactam	FALSE	FALSE	TRUE	FALSE	FALSE	strain	2.20E-02	2.00E-04	0.41567425	IV
U58495.2.gene1.p2	ACT-1	beta-lactam	FALSE	FALSE	TRUE	FALSE	FALSE	strain	4.10E-03	1.80E-04	4.337395235	IV
KF526117.1.gene1.p01	ACT-20	beta-lactam	FALSE	FALSE	TRUE	FALSE	FALSE	family	3.70E-02	3.00E-04	5.153615989	IV
U14748.1.gene2.p01	AER_1	beta-lactam	FALSE	TRUE	FALSE	TRUE	FALSE	strain	1.00E-01	1.60E-02	26.31319335	IV
AAF86692	ampC	beta-lactam	FALSE	FALSE	TRUE	FALSE	FALSE	strain	1.40E-02	1.20E-04	0.110987844	IV
AAM11664	ampC	beta-lactam	FALSE	FALSE	FALSE	FALSE	FALSE	strain	8.20E-03	4.30E-05	0.189984012	IV
AAM11666	ampC	beta-lactam	FALSE	FALSE	FALSE	FALSE	FALSE	strain	2.90E-02	3.50E-04	0.599581221	IV
AAM46773	ampC	beta-lactam	FALSE	FALSE	TRUE	FALSE	FALSE	strain	2.00E-03	1.50E-05	0.168961018	IV
ABQ42698	ampC	beta-lactam	FALSE	FALSE	TRUE	FALSE	FALSE	family	1.40E-02	6.40E-05	0.254080851	IV
ABZ81086	ampC	beta-lactam	FALSE	FALSE	TRUE	FALSE	FALSE	strain	1.20E-02	2.50E-04	8.984351476	IV
AF167990.3.gene1.p01	ampC	beta-lactam	FALSE	TRUE	TRUE	TRUE	FALSE	strain	4.10E-03	4.10E-05	0.7651045	IV
AF180952.1.gene3.p01	ampC	beta-lactam	FALSE	FALSE	FALSE	FALSE	FALSE	strain	0.00E+00	0.00E+00	Nature_only	IV
AF180958.1.gene1.p01	ampC	beta-lactam	FALSE	FALSE	TRUE	FALSE	FALSE	family	2.00E-02	8.70E-04	1.738893247	IV
BAA32077	ampC	beta-lactam	FALSE	FALSE	TRUE	FALSE	FALSE	genus	2.20E-02	3.00E-04	1.57019879	IV
CAC85157	ampC	beta-lactam	FALSE	FALSE	TRUE	FALSE	FALSE	genus	1.40E-02	2.30E-04	2.282503268	IV
EF561644.1.gene1.p01	ampC	beta-lactam	FALSE	FALSE	TRUE	FALSE	FALSE	strain	0.00E+00	0.00E+00	Nature_only	IV
GQ402541.1.gene1.p01	ampC	beta-lactam	FALSE	FALSE	TRUE	FALSE	FALSE	strain	2.00E-03	7.10E-06	0.008947767	IV
HQ693810.1.gene2.p01	ampC	beta-lactam	FALSE	FALSE	TRUE	FALSE	FALSE	genus	4.50E-02	7.30E-04	1.740452844	IV
FJ666063.1.gene1.p1	BEL-2	beta-lactam	FALSE	FALSE	TRUE	FALSE	FALSE	strain	8.20E-03	1.80E-04	4.428912603	IV
AY248038.1.gene4.p01	CARB-9	beta-lactam	FALSE	FALSE	FALSE	FALSE	FALSE	genus	4.50E-02	2.70E-03	46.49453203	IV
X65253.1.gene1.p01	CAZ_6	beta-lactam	FALSE	TRUE	TRUE	TRUE	FALSE	genus	2.90E-02	1.10E-01	7.92500238	IV
EF672680.1.gene1.p01	CGB-1	beta-lactam	FALSE	FALSE	FALSE	FALSE	FALSE	genus	4.10E-03	1.00E-04	0.415744045	IV
AY339625.2.gene8.p01	CMY-13	beta-lactam	FALSE	FALSE	FALSE	FALSE	FALSE	genus	8.20E-03	3.60E-05	5.7904	IV
FN556186.1.gene1.p01	CMY-39	beta-lactam	FALSE	FALSE	FALSE	FALSE	FALSE	strain	2.00E-02	1.50E-04	1.06135253	IV
AB429270.1.gene1.p01	CMY-41	beta-lactam	FALSE	FALSE	TRUE	FALSE	FALSE	genus	2.90E-02	3.40E-04	5.771177816	IV
HQ832678.1.gene1.p01	CMY-64	beta-lactam	FALSE	FALSE	FALSE	FALSE	FALSE	strain	1.20E-02	2.50E-04	0.977034589	IV
AB284167.2.gene1.p01	CTX-M	beta-lactam	FALSE	FALSE	TRUE	FALSE	FALSE	strain	2.00E-02	2.00E-04	0.792229372	IV
JN790864.1.gene1.p01	CTX-M	beta-lactam	FALSE	TRUE	TRUE	TRUE	FALSE	family	4.90E-02	1.80E-03	1.753378795	IV
JX896165.1.gene1.p01	CTX-M-134	beta-lactam	FALSE	FALSE	TRUE	FALSE	FALSE	strain	1.40E-02	1.20E-04	4.923890578	IV
AY033516.1.gene2.p01	CTX-M-17	beta-lactam	FALSE	FALSE	TRUE	FALSE	FALSE	strain	0.00E+00	0.00E+00	Nature_only	IV
AY157676.1.gene1.p01	CTX-M-26	beta-lactam	FALSE	FALSE	TRUE	FALSE	FALSE	strain	0.00E+00	0.00E+00	Nature_only	IV
AB177384.1.gene1.p01	CTX-M-36	beta-lactam	FALSE	FALSE	TRUE	FALSE	FALSE	strain	6.10E-03	2.40E-02	0.347804266	IV
AY750914.gene.p01	CTX-M-40	beta-lactam	FALSE	FALSE	TRUE	FALSE	FALSE	strain	6.10E-03	4.90E-05	0.374186263	IV
DQ408762.1.gene1.p1	CTX-M-59	beta-lactam	FALSE	FALSE	FALSE	FALSE	FALSE	strain	0.00E+00	0.00E+00	Nature_only	IV
AB205197.1.gene1.p01	CTX-M-63	beta-lactam	FALSE	FALSE	TRUE	FALSE	FALSE	strain	6.10E-03	9.40E-03	9.504841071	IV
EF418608.1.gene1.p01	CTX-M-65	beta-lactam	FALSE	TRUE	TRUE	TRUE	FALSE	family	1.80E-02	2.20E-02	8.159640601	IV
FJ907381.1.gene1.p01	CTX-M-90	beta-lactam	FALSE	FALSE	TRUE	FALSE	FALSE	strain	1.40E-02	2.70E-02	9.228916045	IV
HG798963.1.gene1.p01	DHA-12	beta-lactam	FALSE	FALSE	TRUE	FALSE	FALSE	strain	1.00E-02	1.50E-04	0.834211856	IV
Y16410.1.gene2.p01	DHA-6	beta-lactam	FALSE	TRUE	TRUE	TRUE	FALSE	order	4.10E-03	5.10E-05	15.52313131	IV
HQ456945.1.gene1.p01	DHA-7	beta-lactam	FALSE	FALSE	TRUE	FALSE	FALSE	strain	1.60E-02	4.40E-04	11.52683192	IV
Y17896.1.gene1.p01	FEZ-1	beta-lactam	FALSE	FALSE	FALSE	FALSE	FALSE	strain	4.90E-02	1.90E-03	0.023977913	IV
NC_002745.1124031.p01	fmtC	beta-lactam	FALSE	FALSE	TRUE	FALSE	FALSE	genus	1.40E-02	8.80E-05	2.774738711	IV
NC_003923.1003359.p01	fmtC	beta-lactam	FALSE	TRUE	TRUE	TRUE	FALSE	genus	2.90E-02	4.00E-04	3.757731756	IV
NC_007793.3912797.p01	fmtC	beta-lactam	FALSE	TRUE	TRUE	TRUE	FALSE	genus	4.30E-02	6.20E-04	7.968726707	IV
CAB61645	FONA-6	beta-lactam	FALSE	TRUE	TRUE	TRUE	FALSE	order	2.00E-03	1.40E-05	0.002203969	IV
Y11068.1.gene1.p01	FOX-3	beta-lactam	FALSE	FALSE	FALSE	FALSE	FALSE	strain	2.00E-03	2.30E-05	0.5445844	IV
AY007369.1.gene1.p1	FOX-5	beta-lactam	FALSE	TRUE	TRUE	TRUE	FALSE	class	8.20E-03	1.20E-04	0.818736994	IV
HM565917.1.gene1.p01	FOX-8	beta-lactam	FALSE	FALSE	TRUE	FALSE	FALSE	strain	1.00E-02	1.50E-04	0.699033822	IV
AAF27723	GES-1	beta-lactam	FALSE	TRUE	TRUE	FALSE	TRUE	strain	3.70E-02	1.10E-01	32.23269834	IV
AY494717.1.gene1.p01	GES-5	beta-lactam	FALSE	FALSE	TRUE	FALSE	FALSE	class	0.00E+00	0.00E+00	Nature_only	IV
AF090141.1.gene1.p1	GOB-1	beta-lactam	FALSE	FALSE	FALSE	FALSE	FALSE	genus	2.40E-02	5.30E-04	0.464494546	IV
AY553332.1.gene1.p01	IMP_14	beta-lactam	FALSE	TRUE	TRUE	TRUE	FALSE	strain	0.00E+00	0.00E+00	Nature_only	IV
AY033653.3.gene6.p01	IMP-9	beta-lactam	FALSE	TRUE	TRUE	TRUE	FALSE	genus	8.20E-03	2.20E-04	9.092714487	IV
AB529520.1.gene1.p01	IND-7	beta-lactam	FALSE	FALSE	FALSE	FALSE	FALSE	genus	0.00E+00	0.00E+00	Nature_only	IV
AY028464.1.gene1.p01	JOHN-1	beta-lactam	FALSE	FALSE	FALSE	FALSE	FALSE	genus	3.50E-02	7.60E-04	0.133285347	IV
AF189721.1.gene1.p01	KLUG-1	beta-lactam	FALSE	FALSE	TRUE	FALSE	FALSE	strain	2.00E-03	2.00E-05	0.089054468	IV
AF395881.gene.p01	KPC-3	beta-lactam	FALSE	TRUE	TRUE	TRUE	FALSE	class	0.00E+00	0.00E+00	Nature_only	IV
ABQ23577	LEN-17	beta-lactam	FALSE	FALSE	TRUE	FALSE	FALSE	genus	4.10E-03	2.40E-05	0.167552144	IV
AY037780.1.gene1.p01	LEN-2	beta-lactam	FALSE	FALSE	TRUE	FALSE	FALSE	genus	1.20E-02	4.00E-04	8.010527955	IV
EU408346.1.gene6.p01	LRA-1	beta-lactam	FALSE	FALSE	FALSE	FALSE	FALSE	genus	2.20E-02	6.10E-04	0.317007811	IV
CP000675.2.gene1723.p01	mecI	beta-lactam	FALSE	FALSE	FALSE	FALSE	FALSE	genus	1.00E-02	1.40E-04	0.039247486	IV
T44117	mecR1	beta-lactam	FALSE	FALSE	TRUE	FALSE	FALSE	genus	1.40E-02	5.80E-05	9.954022989	IV
JQ664733.1.gene1.p01	MIR_6	beta-lactam	FALSE	FALSE	FALSE	FALSE	FALSE	strain	4.30E-02	6.70E-04	1.020195627	IV
FJ237367.1.gene1.p1	MIR-8	beta-lactam	FALSE	FALSE	TRUE	FALSE	FALSE	genus	1.80E-02	1.20E-04	0.86498041	IV
EU515248.1.gene1.p01	MOX-3	beta-lactam	FALSE	FALSE	FALSE	FALSE	FALSE	strain	1.20E-02	2.90E-04	5.335859324	IV
FJ262599.1.gene1.p1	MOX-4	beta-lactam	FALSE	FALSE	FALSE	FALSE	FALSE	strain	1.80E-02	6.40E-04	0.672179548	IV
GQ152602.1.gene1.p01	MOX-7	beta-lactam	FALSE	FALSE	FALSE	FALSE	FALSE	genus	3.10E-02	7.50E-04	1.878771845	IV
AJ295342.1.gene1.p01	OCH-4	beta-lactam	FALSE	FALSE	FALSE	FALSE	FALSE	strain	6.10E-03	4.00E-05	0.70419865	IV
DQ489307.1.gene2.p01	OCH-8	beta-lactam	FALSE	FALSE	FALSE	FALSE	FALSE	strain	0.00E+00	0.00E+00	Nature_only	IV
AM051159.1.gene1.p01	OKP-B	beta-lactam	FALSE	FALSE	TRUE	FALSE	FALSE	strain	4.10E-03	5.10E-05	0.835299676	IV
AM850917.2.gene1.p01	OKP-B	beta-lactam	FALSE	FALSE	TRUE	FALSE	FALSE	genus	1.20E-02	2.00E-04	2.36929597	IV
AM850918.2.gene1.p01	OKP-B	beta-lactam	FALSE	FALSE	TRUE	FALSE	FALSE	strain	2.00E-03	2.00E-05	0.234788695	IV
AM850919.2.gene1.p01	OKP-B	beta-lactam	FALSE	FALSE	TRUE	FALSE	FALSE	strain	1.60E-02	1.20E-02	3.009219268	IV
AM850921.2.gene1.p01	OKP-B	beta-lactam	FALSE	FALSE	TRUE	FALSE	FALSE	strain	6.10E-03	5.20E-05	2.689230769	IV
EU547445.1.gene1.p1	OXA_130	beta-lactam	FALSE	FALSE	TRUE	FALSE	FALSE	strain	2.00E-03	1.20E-05	0.185630383	IV
HQ700343.1.gene1.p01	OXA_163	beta-lactam	FALSE	TRUE	TRUE	TRUE	FALSE	strain	0.00E+00	0.00E+00	Nature_only	IV
HM570036.1.gene1.p01	OXA_180	beta-lactam	FALSE	FALSE	TRUE	FALSE	FALSE	genus	0.00E+00	0.00E+00	Nature_only	IV
JQ820241.1.gene1.p01	OXA_237	beta-lactam	FALSE	TRUE	TRUE	TRUE	FALSE	strain	1.00E-02	2.20E-04	1.107712681	IV
KF203108.1.gene1.p01	OXA_334	beta-lactam	FALSE	FALSE	FALSE	FALSE	FALSE	strain	3.70E-02	1.20E-03	0.286754248	IV
AY500137.1.gene1.p01	OXA_54	beta-lactam	FALSE	FALSE	FALSE	FALSE	FALSE	strain	1.60E-02	3.80E-04	2.276827337	IV
AY750912.1.gene1.p01	OXA_70	beta-lactam	FALSE	FALSE	TRUE	FALSE	FALSE	strain	0.00E+00	0.00E+00	Nature_only	IV
EF581285.1.gene1.p01	OXA-104	beta-lactam	FALSE	FALSE	TRUE	FALSE	FALSE	strain	0.00E+00	0.00E+00	Nature_only	IV
EF650032.1.gene1.p01	OXA-106	beta-lactam	FALSE	FALSE	TRUE	FALSE	FALSE	species	0.00E+00	0.00E+00	Nature_only	IV
EF650033.1.gene1.p01	OXA-107	beta-lactam	FALSE	FALSE	TRUE	FALSE	FALSE	strain	0.00E+00	0.00E+00	Nature_only	IV
EF650035.1.gene1.p01	OXA-109	beta-lactam	FALSE	FALSE	TRUE	FALSE	FALSE	genus	0.00E+00	0.00E+00	Nature_only	IV
EF653400.1.gene1.p01	OXA-113	beta-lactam	FALSE	FALSE	TRUE	FALSE	FALSE	species	0.00E+00	0.00E+00	Nature_only	IV
EU188842.1.gene1.p1	OXA-114	beta-lactam	FALSE	FALSE	FALSE	FALSE	FALSE	genus	0.00E+00	0.00E+00	Nature_only	IV
U10251.1.gene1.p01	OXA-12	beta-lactam	FALSE	FALSE	FALSE	FALSE	FALSE	genus	4.70E-02	2.70E-03	0.72912627	IV
HE963768.1.gene1.p01	OXA-120	beta-lactam	FALSE	FALSE	TRUE	FALSE	FALSE	species	0.00E+00	0.00E+00	Nature_only	IV
AM932669.1.gene2.p01	OXA-129	beta-lactam	FALSE	FALSE	TRUE	FALSE	FALSE	class	8.60E-02	7.30E-03	29.24130754	IV
HQ122933.1.gene1.p01	OXA-134	beta-lactam	FALSE	FALSE	FALSE	FALSE	FALSE	genus	8.20E-03	1.00E-04	0.166600107	IV
EF552405.1.gene1.p01	OXA-141	beta-lactam	FALSE	FALSE	TRUE	FALSE	FALSE	strain	4.90E-02	8.60E-04	0.272458722	IV
U63835.1.gene1.p01	OXA-15	beta-lactam	FALSE	FALSE	TRUE	FALSE	FALSE	strain	5.10E-02	6.20E-04	0.229570799	IV
HM488992.1.gene1.p1	OXA-171	beta-lactam	FALSE	FALSE	TRUE	FALSE	FALSE	strain	2.00E-03	4.10E-06	0.055398895	IV
U85514.1.gene1.p01	OXA-18	beta-lactam	FALSE	FALSE	FALSE	FALSE	FALSE	strain	1.40E-02	4.40E-04	0.138422061	IV
JN205800.1.gene6.p01	OXA-181	beta-lactam	FALSE	TRUE	TRUE	TRUE	FALSE	class	8.20E-03	9.60E-05	0.563329982	IV
AB777500.1.gene5.p01	OXA-2	beta-lactam	FALSE	TRUE	TRUE	TRUE	FALSE	phylum	6.10E-03	8.00E-05	0.226198539	IV
AF024602.1.gene3.p01	OXA-20	beta-lactam	FALSE	FALSE	TRUE	FALSE	FALSE	genus	7.80E-02	2.50E-03	0.674590189	IV
JF800667.1.gene2.p01	OXA-205	beta-lactam	FALSE	FALSE	TRUE	FALSE	FALSE	strain	1.00E-01	1.10E-02	3.932567716	IV
FR853176.1.gene1.p01	OXA-208	beta-lactam	FALSE	FALSE	TRUE	FALSE	FALSE	strain	0.00E+00	0.00E+00	Nature_only	IV
JN861779.1.gene1.p01	OXA-211	beta-lactam	FALSE	FALSE	FALSE	FALSE	FALSE	strain	4.10E-02	9.70E-04	0.187193158	IV
JN861781.1.gene1.p01	OXA-213	beta-lactam	FALSE	FALSE	FALSE	FALSE	FALSE	strain	0.00E+00	0.00E+00	Nature_only	IV
JN861782.1.gene1.p01	OXA-214	beta-lactam	FALSE	FALSE	FALSE	FALSE	FALSE	genus	2.00E-03	4.40E-05	3.351035354	IV
JN215211.1.gene1.p01	OXA-219	beta-lactam	FALSE	FALSE	TRUE	FALSE	FALSE	strain	0.00E+00	0.00E+00	Nature_only	IV
AF064820.3.gene2.p01	OXA-22	beta-lactam	FALSE	TRUE	FALSE	TRUE	FALSE	family	2.70E-02	2.20E-03	0.598934721	IV
FJ617207.1.gene1.p01	OXA-226	beta-lactam	FALSE	FALSE	TRUE	FALSE	FALSE	strain	9.40E-02	3.30E-03	0.324674282	IV
JQ422053.1.gene1.p01	OXA-228	beta-lactam	FALSE	FALSE	FALSE	FALSE	FALSE	strain	1.80E-02	1.40E-04	0.414295735	IV
AY795964.gene.p01	OXA-23	beta-lactam	FALSE	TRUE	TRUE	TRUE	FALSE	genus	2.00E-03	4.80E-04	0.122915122	IV
JQ422054.1.gene1.p01	OXA-230	beta-lactam	FALSE	FALSE	FALSE	FALSE	FALSE	strain	4.10E-03	2.20E-05	0.506180218	IV
JQ820242.1.gene1.p01	OXA-236	beta-lactam	FALSE	TRUE	TRUE	TRUE	FALSE	genus	8.20E-03	1.00E-04	0.136293643	IV
AF509241.1.gene1.p01	OXA-24	beta-lactam	FALSE	FALSE	TRUE	FALSE	FALSE	strain	4.10E-03	7.20E-03	5.857857376	IV
JX206446.1.gene1.p01	OXA-243	beta-lactam	FALSE	FALSE	FALSE	FALSE	FALSE	genus	2.00E-03	4.40E-05	0.065080543	IV
HE614014.2.gene1.p01	OXA-258	beta-lactam	FALSE	FALSE	FALSE	FALSE	FALSE	genus	2.00E-03	4.00E-05	1.463345588	IV
KC771279.1.gene1.p01	OXA-278	beta-lactam	FALSE	FALSE	FALSE	FALSE	FALSE	genus	1.40E-02	2.30E-04	0.259298772	IV
AJ400619.1.gene1.p01	OXA-29	beta-lactam	FALSE	TRUE	FALSE	TRUE	FALSE	family	2.70E-02	5.00E-04	0.28017482	IV
HF947514.1.gene1.p01	OXA-309	beta-lactam	FALSE	FALSE	FALSE	FALSE	FALSE	strain	3.70E-02	5.70E-04	0.470961297	IV
KF057029.1.gene1.p01	OXA-312	beta-lactam	FALSE	FALSE	TRUE	FALSE	FALSE	strain	0.00E+00	0.00E+00	Nature_only	IV
KF057031.1.gene1.p01	OXA-314	beta-lactam	FALSE	FALSE	TRUE	FALSE	FALSE	strain	0.00E+00	0.00E+00	Nature_only	IV
KF203098.1.gene1.p01	OXA-324	beta-lactam	FALSE	FALSE	FALSE	FALSE	FALSE	species	1.40E-02	1.70E-04	0.876768945	IV
KF203099.1.gene1.p01	OXA-325	beta-lactam	FALSE	FALSE	FALSE	FALSE	FALSE	strain	0.00E+00	0.00E+00	Nature_only	IV
KF203106.1.gene1.p01	OXA-332	beta-lactam	FALSE	FALSE	FALSE	FALSE	FALSE	genus	0.00E+00	0.00E+00	Nature_only	IV
KF297580.1.gene1.p01	OXA-351	beta-lactam	FALSE	FALSE	FALSE	FALSE	FALSE	strain	2.00E-02	5.50E-05	1.788237849	IV
KF297581.1.gene1.p01	OXA-352	beta-lactam	FALSE	FALSE	TRUE	FALSE	FALSE	genus	0.00E+00	0.00E+00	Nature_only	IV
KF297584.1.gene1.p01	OXA-355	beta-lactam	FALSE	FALSE	FALSE	FALSE	FALSE	strain	0.00E+00	0.00E+00	Nature_only	IV
KF421160.1.gene1.p01	OXA-357	beta-lactam	FALSE	FALSE	FALSE	FALSE	FALSE	genus	8.20E-03	6.50E-05	0.325630977	IV
KF421161.1.gene1.p01	OXA-358	beta-lactam	FALSE	FALSE	FALSE	FALSE	FALSE	strain	4.10E-03	6.60E-05	0.201705566	IV
KF421162.1.gene1.p01	OXA-359	beta-lactam	FALSE	FALSE	FALSE	FALSE	FALSE	strain	4.10E-03	1.10E-05	0.032753575	IV
KF460531.1.gene1.p01	OXA-361	beta-lactam	FALSE	FALSE	FALSE	FALSE	FALSE	genus	2.40E-02	7.00E-04	0.491098833	IV
KF986259.1.gene1.p01	OXA-378	beta-lactam	FALSE	FALSE	TRUE	FALSE	FALSE	strain	0.00E+00	0.00E+00	Nature_only	IV
KF986261.1.gene1.p01	OXA-380	beta-lactam	FALSE	FALSE	TRUE	FALSE	FALSE	strain	0.00E+00	0.00E+00	Nature_only	IV
AJ488302.1.gene1.p01	OXA-42	beta-lactam	FALSE	TRUE	FALSE	TRUE	FALSE	genus	2.00E-03	3.70E-05	0.171319562	IV
AY236073.2.gene7.p01	OXA-48	beta-lactam	FALSE	TRUE	TRUE	TRUE	FALSE	class	8.20E-03	4.10E-04	5.072542065	IV
AY306130.1.gene1.p01	OXA-50	beta-lactam	FALSE	FALSE	TRUE	FALSE	FALSE	genus	3.50E-02	6.10E-04	0.081332009	IV
AJ309734.2.gene1.p01	OXA-51	beta-lactam	FALSE	FALSE	TRUE	FALSE	FALSE	species	2.00E-03	1.70E-03	0.010073807	IV
AY343493.1.gene1.p01	OXA-55	beta-lactam	FALSE	FALSE	FALSE	FALSE	FALSE	strain	4.10E-03	1.00E-04	0.940941911	IV
AJ631966.1.gene1.p01	OXA-57	beta-lactam	FALSE	TRUE	FALSE	TRUE	FALSE	genus	6.10E-03	4.10E-05	0.631603284	IV
AY570763.1.gene3.p01	OXA-58	beta-lactam	FALSE	TRUE	TRUE	TRUE	FALSE	genus	2.20E-02	3.00E-04	7.580863248	IV
AJ632249.1.gene1.p01	OXA-59	beta-lactam	FALSE	TRUE	FALSE	TRUE	FALSE	genus	2.00E-03	9.70E-06	0.069942968	IV
AF525303.2.gene5.p01	OXA-60	beta-lactam	FALSE	TRUE	FALSE	TRUE	FALSE	family	1.00E-02	7.30E-04	0.100822855	IV
AY750907.1.gene1.p01	OXA-64	beta-lactam	FALSE	FALSE	TRUE	FALSE	FALSE	genus	0.00E+00	0.00E+00	Nature_only	IV
AY750909.1.gene1.p01	OXA-66	beta-lactam	FALSE	FALSE	TRUE	FALSE	FALSE	genus	2.00E-03	1.70E-03	0.207292746	IV
AY750911.1.gene1.p01	OXA-69	beta-lactam	FALSE	FALSE	TRUE	FALSE	FALSE	genus	0.00E+00	0.00E+00	Nature_only	IV
AY750913.1.gene1.p01	OXA-71	beta-lactam	FALSE	FALSE	TRUE	FALSE	FALSE	species	0.00E+00	0.00E+00	Nature_only	IV
AY859529.1.gene1.p01	OXA-75	beta-lactam	FALSE	FALSE	TRUE	FALSE	FALSE	strain	0.00E+00	0.00E+00	Nature_only	IV
AY862132.1.gene1.p01	OXA-78	beta-lactam	FALSE	FALSE	TRUE	FALSE	FALSE	strain	2.00E-03	2.80E-05	1.956187093	IV
ABA54978	OXA-9	beta-lactam	FALSE	TRUE	TRUE	TRUE	TRUE	class	3.70E-02	2.00E-03	31.14530755	IV
AF479774.1.gene7.p01	OXA-9	beta-lactam	FALSE	TRUE	TRUE	TRUE	TRUE	bacteria	4.30E-02	3.00E-03	30.26516122	IV
AM231719.1.gene1.p01	OXA-90	beta-lactam	FALSE	FALSE	TRUE	FALSE	FALSE	genus	0.00E+00	0.00E+00	Nature_only	IV
DQ519086.1.gene2.p01	OXA-91	beta-lactam	FALSE	FALSE	TRUE	FALSE	FALSE	strain	0.00E+00	0.00E+00	Nature_only	IV
DQ519088.1.gene1.p01	OXA-94	beta-lactam	FALSE	FALSE	TRUE	FALSE	FALSE	strain	0.00E+00	0.00E+00	Nature_only	IV
AJ871864.1.gene1.p01	OXY-1	beta-lactam	FALSE	FALSE	TRUE	FALSE	FALSE	order	2.00E-03	2.50E-05	0.160269838	IV
AJ871875.1.gene1.p01	OXY-1	beta-lactam	FALSE	FALSE	TRUE	FALSE	FALSE	strain	6.10E-03	2.30E-05	0.18025477	IV
AJ871877.1.gene1.p01	OXY-1	beta-lactam	FALSE	FALSE	TRUE	FALSE	FALSE	genus	1.00E-02	9.40E-05	1.204751053	IV
AY077483.1.gene1.p01	OXY-1	beta-lactam	FALSE	FALSE	TRUE	FALSE	FALSE	genus	6.10E-03	2.70E-05	0.058172598	IV
M27459.1.gene1.p01	OXY-1	beta-lactam	FALSE	FALSE	TRUE	FALSE	FALSE	genus	2.00E-03	2.70E-05	0.820175914	IV
AJ871866.1.gene1.p01	OXY-2	beta-lactam	FALSE	FALSE	TRUE	FALSE	FALSE	strain	0.00E+00	0.00E+00	Nature_only	IV
AY077487.2.gene1.p01	OXY-2	beta-lactam	FALSE	FALSE	TRUE	FALSE	FALSE	genus	0.00E+00	0.00E+00	Nature_only	IV
FJ785625.1.gene1.p01	OXY-2	beta-lactam	FALSE	FALSE	TRUE	FALSE	FALSE	strain	0.00E+00	0.00E+00	Nature_only	IV
AY077481.1.gene1.p01	OXY-4	beta-lactam	FALSE	FALSE	FALSE	FALSE	FALSE	strain	1.00E-02	9.50E-05	0.130900075	IV
AJ871868.1.gene1.p01	OXY-5	beta-lactam	FALSE	FALSE	TRUE	FALSE	FALSE	genus	1.00E-02	1.50E-04	0.326495962	IV
P57296	PBP_1B	beta-lactam	FALSE	FALSE	FALSE	FALSE	FALSE	strain	2.40E-02	2.00E-04	0.822738036	IV
AAC22099	PBP-1A	beta-lactam	FALSE	FALSE	FALSE	FALSE	FALSE	genus	2.30E-01	3.50E-03	5.897009877	IV
EDJ91555	PBP-1A	beta-lactam	FALSE	FALSE	FALSE	FALSE	FALSE	genus	4.50E-01	1.10E-02	18.63525814	IV
EDK10390	PBP-1A	beta-lactam	FALSE	FALSE	FALSE	FALSE	FALSE	strain	1.90E-01	2.30E-03	8.387704099	IV
JN645776.1.gene1.p01	PBP-1A	beta-lactam	FALSE	FALSE	FALSE	FALSE	FALSE	genus	6.80E-01	3.90E-02	30.33934282	IV
YP_001290033	PBP-1A	beta-lactam	FALSE	FALSE	FALSE	FALSE	FALSE	genus	5.10E-01	1.20E-02	3.741984634	IV
YP_001292390	PBP-1A	beta-lactam	FALSE	FALSE	FALSE	FALSE	FALSE	genus	2.20E-01	3.10E-03	5.004569526	IV
YP_248152	PBP-1A	beta-lactam	FALSE	FALSE	FALSE	FALSE	FALSE	genus	3.60E-01	7.20E-03	5.806693464	IV
ZP_00155442	PBP-1A	beta-lactam	FALSE	FALSE	FALSE	FALSE	FALSE	genus	2.50E-01	2.60E-03	2.623606339	IV
ZP_00156276	PBP-1A	beta-lactam	FALSE	FALSE	FALSE	FALSE	FALSE	genus	1.20E-01	8.60E-04	2.657635077	IV
ZP_01788419	PBP-1A	beta-lactam	FALSE	FALSE	FALSE	FALSE	FALSE	genus	6.70E-02	3.20E-04	3.411962468	IV
ZP_04466634	PBP-1A	beta-lactam	FALSE	FALSE	FALSE	FALSE	FALSE	strain	3.10E-01	3.40E-03	2.613177808	IV
AF101781.1.gene1.p01	PBP-1B	beta-lactam	FALSE	FALSE	FALSE	FALSE	FALSE	genus	6.50E-01	3.80E-02	43.27023698	IV
YP_002467958	PBP-1B	beta-lactam	FALSE	FALSE	FALSE	FALSE	FALSE	order	3.80E-01	1.50E-02	3.853075683	IV
AAC95456	PBP-2X	beta-lactam	FALSE	FALSE	FALSE	FALSE	FALSE	genus	4.90E-02	2.60E-04	5.900077833	IV
AAF17264	PBP-2X	beta-lactam	FALSE	FALSE	FALSE	FALSE	FALSE	strain	1.40E-01	1.60E-03	26.72603677	IV
AAF17266	PBP-2X	beta-lactam	FALSE	FALSE	FALSE	FALSE	FALSE	strain	1.30E-01	1.10E-03	27.21098527	IV
AAF17267	PBP-2X	beta-lactam	FALSE	FALSE	FALSE	FALSE	FALSE	genus	5.90E-02	2.20E-04	19.13766234	IV
AAL77081	PBP-2X	beta-lactam	FALSE	FALSE	FALSE	FALSE	FALSE	genus	2.20E-01	2.50E-03	40.79659235	IV
CAO91608	PBP-2X	beta-lactam	FALSE	FALSE	FALSE	FALSE	FALSE	genus	2.20E-01	1.70E-03	16.00460721	IV
CAO91620	PBP-2X	beta-lactam	FALSE	FALSE	FALSE	FALSE	FALSE	strain	3.30E-01	5.30E-03	64.86447318	IV
CAO91621	PBP-2X	beta-lactam	FALSE	FALSE	FALSE	FALSE	FALSE	genus	1.40E-01	8.30E-04	41.62866667	IV
CAO91622	PBP-2X	beta-lactam	FALSE	FALSE	FALSE	FALSE	FALSE	strain	8.80E-02	9.70E-04	43.98376614	IV
CAO91629	PBP-2X	beta-lactam	FALSE	FALSE	FALSE	FALSE	FALSE	strain	6.90E-02	4.20E-04	19.80123776	IV
JN645706.1.gene1.p01	PBP-2X	beta-lactam	FALSE	FALSE	FALSE	FALSE	FALSE	strain	5.70E-02	4.60E-04	21.09571754	IV
YP_001693856	PBP-2X	beta-lactam	FALSE	FALSE	FALSE	FALSE	FALSE	genus	8.20E-02	3.70E-04	4.803139054	IV
YP_002735431	PBP-2X	beta-lactam	FALSE	FALSE	FALSE	FALSE	FALSE	genus	1.60E-01	1.20E-03	55.24669704	IV
ZP_02709163	PBP-2X	beta-lactam	FALSE	FALSE	FALSE	FALSE	FALSE	strain	1.10E-01	6.80E-04	21.79574926	IV
FJ666065.1.gene1.p1	PDC-1	beta-lactam	FALSE	FALSE	TRUE	FALSE	FALSE	genus	0.00E+00	0.00E+00	Nature_only	IV
FJ666073.1.gene1.p1	PDC-10	beta-lactam	FALSE	FALSE	TRUE	FALSE	FALSE	genus	0.00E+00	0.00E+00	Nature_only	IV
FJ666064.1.gene1.p1	PDC-2	beta-lactam	FALSE	FALSE	TRUE	FALSE	FALSE	genus	2.00E-03	3.00E-05	0.10792183	IV
FJ666066.1.gene1.p1	PDC-3	beta-lactam	FALSE	FALSE	TRUE	FALSE	FALSE	genus	4.10E-03	9.30E-03	0.149786198	IV
FJ666068.1.gene1.p1	PDC-5	beta-lactam	FALSE	FALSE	TRUE	FALSE	FALSE	genus	4.10E-03	7.40E-05	0.431293616	IV
FJ666069.1.gene1.p1	PDC-6	beta-lactam	FALSE	FALSE	TRUE	FALSE	FALSE	genus	4.10E-03	1.60E-05	0.039709094	IV
FJ666070.1.gene1.p1	PDC-7	beta-lactam	FALSE	FALSE	TRUE	FALSE	FALSE	genus	6.10E-03	4.50E-05	0.72280139	IV
FJ666071.1.gene1.p1	PDC-8	beta-lactam	FALSE	FALSE	TRUE	FALSE	FALSE	genus	2.00E-03	2.60E-05	0.429174931	IV
AAN61107	penA	beta-lactam	FALSE	FALSE	FALSE	FALSE	FALSE	genus	3.10E-02	1.00E-03	16.55189717	IV
AAP46584	penA	beta-lactam	FALSE	FALSE	FALSE	FALSE	FALSE	strain	4.10E-03	3.20E-05	0.385695463	IV
AAP46588	penA	beta-lactam	FALSE	FALSE	FALSE	FALSE	FALSE	strain	2.70E-02	1.30E-03	3.575102406	IV
AAP46591	penA	beta-lactam	FALSE	FALSE	FALSE	FALSE	FALSE	strain	4.10E-03	2.40E-05	0.236331527	IV
AAP46598	penA	beta-lactam	FALSE	FALSE	FALSE	FALSE	FALSE	strain	1.80E-02	5.50E-04	39.35396997	IV
AAP46606	penA	beta-lactam	FALSE	FALSE	FALSE	FALSE	FALSE	genus	1.20E-02	1.80E-04	12.0675071	IV
AAP46609	penA	beta-lactam	FALSE	FALSE	FALSE	FALSE	FALSE	strain	2.20E-02	7.00E-04	17.93971795	IV
AAP46611	penA	beta-lactam	FALSE	FALSE	FALSE	FALSE	FALSE	genus	1.40E-02	1.20E-04	3.160365413	IV
AAP46622	penA	beta-lactam	FALSE	FALSE	FALSE	FALSE	FALSE	strain	2.00E-03	1.10E-05	0.962452107	IV
ACF30471	penA	beta-lactam	FALSE	FALSE	FALSE	FALSE	FALSE	genus	8.20E-03	1.50E-04	2.3640778	IV
CAD70592	penA	beta-lactam	FALSE	FALSE	FALSE	FALSE	FALSE	strain	5.70E-02	4.80E-03	20.11863939	IV
CAJ15581	penA	beta-lactam	FALSE	FALSE	FALSE	FALSE	FALSE	strain	2.00E-02	2.10E-04	10.56661667	IV
P74872	penA	beta-lactam	FALSE	FALSE	TRUE	FALSE	FALSE	genus	4.70E-02	2.90E-04	0.384962146	IV
YP_002041176	penA	beta-lactam	FALSE	FALSE	FALSE	FALSE	FALSE	genus	1.00E-02	3.00E-05	0.704842396	IV
YP_002045964	penA	beta-lactam	FALSE	FALSE	FALSE	FALSE	FALSE	genus	6.70E-02	6.10E-04	0.4586218	IV
YP_002114946	penA	beta-lactam	FALSE	TRUE	FALSE	TRUE	FALSE	genus	7.60E-02	1.00E-01	1.791627439	IV
YP_002146111	penA	beta-lactam	FALSE	FALSE	TRUE	FALSE	FALSE	genus	1.90E-01	2.40E-03	0.623225126	IV
YP_002215174	penA	beta-lactam	FALSE	FALSE	FALSE	FALSE	FALSE	genus	6.70E-02	5.60E-04	0.529067877	IV
YP_002226185	penA	beta-lactam	FALSE	FALSE	FALSE	FALSE	FALSE	species	8.40E-02	6.10E-04	0.335050671	IV
YP_002792444	penA	beta-lactam	FALSE	TRUE	FALSE	TRUE	FALSE	genus	1.80E-02	1.90E-04	4.949709914	IV
YP_216904	penA	beta-lactam	FALSE	FALSE	FALSE	FALSE	FALSE	species	2.00E-02	1.10E-04	1.738709212	IV
ZP_02659083	penA	beta-lactam	FALSE	FALSE	FALSE	FALSE	FALSE	species	9.00E-02	9.10E-04	4.304443034	IV
ZP_02681785	penA	beta-lactam	FALSE	FALSE	FALSE	FALSE	FALSE	genus	2.00E-01	4.30E-03	2.475663087	IV
ZP_02696486	penA	beta-lactam	FALSE	FALSE	FALSE	FALSE	FALSE	genus	1.40E-02	6.20E-05	0.292607773	IV
ZP_03164918	penA	beta-lactam	FALSE	FALSE	TRUE	FALSE	FALSE	family	2.00E-01	3.40E-03	2.520007481	IV
ZP_04656349	penA	beta-lactam	FALSE	FALSE	FALSE	FALSE	FALSE	species	2.00E-01	3.70E-03	1.34362192	IV
ABQ10556	PER-1	beta-lactam	FALSE	TRUE	TRUE	TRUE	FALSE	order	1.00E-02	2.30E-04	0.197816706	IV
AY740681.1.gene9.p01	PER-3	beta-lactam	FALSE	FALSE	FALSE	FALSE	FALSE	strain	2.90E-02	6.80E-04	0.281744419	IV
HQ713678.1.gene5.p01	PER-7	beta-lactam	FALSE	TRUE	TRUE	TRUE	FALSE	strain	2.20E-02	3.40E-04	0.066177312	IV
AF261825.2.gene41.p01	PSE-1	beta-lactam	FALSE	TRUE	TRUE	TRUE	FALSE	class	4.10E-02	1.70E-03	9.4140963	IV
AF208796.2.gene1.p01	SHV	beta-lactam	FALSE	FALSE	TRUE	FALSE	FALSE	genus	0.00E+00	0.00E+00	Nature_only	IV
DQ193536.1.gene1.p01	SHV	beta-lactam	FALSE	FALSE	TRUE	FALSE	FALSE	strain	0.00E+00	0.00E+00	Nature_only	IV
EU342351.1.gene1.p01	SHV_63	beta-lactam	FALSE	FALSE	TRUE	FALSE	FALSE	strain	4.10E-03	2.20E-05	1.400524934	IV
GQ428198.1.gene1.p01	SHV-121	beta-lactam	FALSE	FALSE	TRUE	FALSE	FALSE	strain	0.00E+00	0.00E+00	Nature_only	IV
AF467948.1.gene1.p1	SHV-37	beta-lactam	FALSE	FALSE	TRUE	FALSE	FALSE	strain	1.00E-02	3.70E-05	0.638621957	IV
AF535129.1.gene1.p01	SHV-41	beta-lactam	FALSE	FALSE	TRUE	FALSE	FALSE	genus	0.00E+00	0.00E+00	Nature_only	IV
AF535130.1.gene1.p01	SHV-42	beta-lactam	FALSE	FALSE	TRUE	FALSE	FALSE	genus	2.00E-03	2.00E-06	0.011388675	IV
AF275256.gene.p01	SME-2	beta-lactam	FALSE	FALSE	TRUE	FALSE	FALSE	species	0.00E+00	0.00E+00	Nature_only	IV
AAK15701	SRT-2	beta-lactam	FALSE	FALSE	TRUE	FALSE	FALSE	order	0.00E+00	0.00E+00	Nature_only	IV
AY524276.3.gene1.p3	SRT-2	beta-lactam	FALSE	FALSE	TRUE	FALSE	FALSE	genus	2.00E-03	1.10E-03	0.276286346	IV
CAL26907	TEM-1	beta-lactam	FALSE	FALSE	TRUE	FALSE	FALSE	phylum	2.10E-01	1.70E-02	1.621079346	IV
HQ451074.1.gene4.p01	TEM-1	beta-lactam	FALSE	TRUE	TRUE	TRUE	FALSE	bacteria	1.20E-01	1.10E+00	36.35052529	IV
AF093512.1.gene1.p01	TEM-10	beta-lactam	FALSE	FALSE	TRUE	FALSE	FALSE	strain	2.20E-02	8.00E-02	7.398800497	IV
AY040093.1.gene1.p01	TEM-102	beta-lactam	FALSE	FALSE	TRUE	FALSE	FALSE	strain	9.00E-02	3.70E-03	2.003093368	IV
AY072920.1.gene1.p1	TEM-110	beta-lactam	FALSE	FALSE	TRUE	FALSE	FALSE	order	2.90E-02	8.90E-02	14.62659939	IV
AY589493.1.gene1.p01	TEM-112	beta-lactam	FALSE	TRUE	FALSE	TRUE	FALSE	strain	2.90E-02	6.40E-04	0.763409694	IV
AY528425.1.gene1.p1	TEM-133	beta-lactam	FALSE	TRUE	TRUE	TRUE	FALSE	family	6.10E-03	1.30E-02	8.521251711	IV
AJ634602.gene.p01	TEM-135	beta-lactam	FALSE	FALSE	TRUE	FALSE	FALSE	phylum	1.20E-02	2.20E-04	0.307502182	IV
AM087454.1.gene1.p01	TEM-148	beta-lactam	FALSE	FALSE	TRUE	FALSE	FALSE	strain	4.10E-03	2.30E-05	0.469820115	IV
AM849805.1.gene1.p01	TEM-15	beta-lactam	FALSE	FALSE	TRUE	FALSE	FALSE	strain	9.80E-02	8.30E-01	11.1914642	IV
EU815939.1.gene1.p1	TEM-163	beta-lactam	FALSE	FALSE	TRUE	FALSE	FALSE	family	4.30E-02	1.60E-01	7.285332965	IV
GQ149347.1.gene4.p1	TEM-171	beta-lactam	FALSE	FALSE	TRUE	FALSE	FALSE	bacteria	1.40E-02	1.00E-03	0.264874147	IV
X54606.1.gene1.p01	TEM-2	beta-lactam	FALSE	FALSE	TRUE	FALSE	FALSE	family	5.70E-02	2.20E-01	4.364346887	IV
KF240808.1.gene1.p01	TEM-209	beta-lactam	FALSE	FALSE	TRUE	FALSE	FALSE	order	0.00E+00	0.00E+00	Nature_only	IV
X64523.1.gene1.p01	TEM-3	beta-lactam	FALSE	FALSE	TRUE	FALSE	FALSE	strain	8.60E-02	4.90E-01	42.78506462	IV
GU371926.1.gene94.p01	TEM-33	beta-lactam	FALSE	FALSE	TRUE	FALSE	FALSE	strain	7.60E-02	2.90E-01	14.02470104	IV
FR717535.1.gene1.p01	TEM-40	beta-lactam	FALSE	FALSE	TRUE	FALSE	FALSE	family	2.00E-03	8.10E-06	0.09792914	IV
FJ405211.1.gene1.p01	TEM-57	beta-lactam	FALSE	TRUE	TRUE	TRUE	FALSE	strain	2.70E-02	2.00E-03	2.820486204	IV
AJ308558.1.gene1.p01	TEM-95	beta-lactam	FALSE	FALSE	FALSE	FALSE	FALSE	strain	4.10E-03	1.20E-05	0.057085225	IV
AF441287.1.gene1.p01	TUS-1	beta-lactam	FALSE	FALSE	FALSE	FALSE	FALSE	species	1.00E-02	2.00E-04	1.242671445	IV
AF010416.1.gene1.p01	VEB-1	beta-lactam	FALSE	FALSE	TRUE	FALSE	FALSE	class	5.30E-02	6.40E-03	98.07446159	IV
NC_002758.1119995.p01	bleomycin__bleO	bleomycin	FALSE	TRUE	TRUE	TRUE	FALSE	bacteria	5.50E-02	2.40E-02	13.94332774	IV
GQ149347.1.gene3.p1	bleomycin__bleomycin resistance protein	bleomycin	FALSE	FALSE	TRUE	FALSE	FALSE	strain	3.90E-02	8.60E-03	4.048237622	IV
M80346.gene.p01	carbomycin__carA	carbomycin	FALSE	FALSE	FALSE	FALSE	FALSE	strain	1.70E-01	1.50E-03	0.518540843	IV
AAS87172	cat_chloramphenicol acetyltransferase	chloramphenicol	FALSE	FALSE	TRUE	FALSE	FALSE	family	4.10E-02	9.60E-04	8.820682745	IV
AF462019.1.gene1.p01	cat_chloramphenicol acetyltransferase	chloramphenicol	FALSE	TRUE	FALSE	TRUE	FALSE	genus	2.40E-02	3.40E-04	1.946141198	IV
BX664015.1.gene104.p01	cat_chloramphenicol acetyltransferase	chloramphenicol	FALSE	TRUE	TRUE	TRUE	FALSE	family	3.30E-02	3.50E-04	28.21837333	IV
CAW29378	cat_chloramphenicol acetyltransferase	chloramphenicol	FALSE	FALSE	TRUE	FALSE	FALSE	genus	2.90E-02	2.50E-04	8.853679499	IV
JQ808129.1.gene4.p01	cat_chloramphenicol acetyltransferase	chloramphenicol	FALSE	TRUE	TRUE	TRUE	FALSE	class	5.20E-01	5.50E-03	1.934943127	IV
K00544.gene.p01	cat_chloramphenicol acetyltransferase	chloramphenicol	FALSE	FALSE	FALSE	FALSE	FALSE	genus	8.20E-03	4.10E-04	10.60967038	IV
M58472.1.gene1.p01	cat_chloramphenicol acetyltransferase	chloramphenicol	FALSE	TRUE	FALSE	TRUE	FALSE	family	5.50E-01	7.10E-03	2.329540807	IV
X82455.1.gene1.p01	cat_chloramphenicol acetyltransferase	chloramphenicol	FALSE	FALSE	TRUE	FALSE	FALSE	strain	4.50E-02	7.60E-04	1.498543698	IV
YP_002085096	cat_chloramphenicol acetyltransferase	chloramphenicol	FALSE	FALSE	TRUE	FALSE	FALSE	genus	1.00E-02	5.30E-05	0.453945587	IV
ZP_01950974	cat_chloramphenicol acetyltransferase	chloramphenicol	FALSE	FALSE	FALSE	FALSE	FALSE	genus	1.00E-02	7.40E-05	8.068123862	IV
P20074	catA	chloramphenicol	FALSE	FALSE	FALSE	FALSE	FALSE	genus	1.20E-02	1.00E-04	0.241161572	IV
X53796.1.gene1.p01	catA	chloramphenicol	FALSE	FALSE	TRUE	FALSE	FALSE	order	8.20E-03	5.00E-05	2.578240139	IV
YP_001310303	catA	chloramphenicol	FALSE	FALSE	FALSE	FALSE	FALSE	genus	6.10E-03	8.50E-05	14.6991954	IV
YP_001966224	catA	chloramphenicol	FALSE	TRUE	TRUE	TRUE	FALSE	order	3.30E-02	1.50E-03	79.29312527	IV
ABD04054	catB	chloramphenicol	FALSE	FALSE	TRUE	FALSE	FALSE	strain	9.60E-02	1.70E-03	1.279193594	IV
AF047479.2.gene11.p01	catB	chloramphenicol	FALSE	FALSE	TRUE	FALSE	FALSE	order	7.80E-02	1.60E-03	2.961849301	IV
AY123251.gene2.p01	catB	chloramphenicol	FALSE	TRUE	TRUE	TRUE	FALSE	class	2.90E-02	9.20E-04	0.823495628	IV
AF226276.1.gene3.p01	catD	chloramphenicol	FALSE	FALSE	FALSE	FALSE	FALSE	order	6.20E-01	3.10E-02	53.70815862	IV
ACJ64205	chloramphenicol exporter	chloramphenicol	FALSE	TRUE	TRUE	TRUE	FALSE	class	1.10E-01	1.70E-02	38.35453919	IV
AF024666.2.gene33.p01	chloramphenicol exporter	chloramphenicol	FALSE	FALSE	TRUE	FALSE	FALSE	bacteria	1.10E-01	1.50E-02	0.872631754	IV
AF034958.gene.p01	chloramphenicol exporter	chloramphenicol	FALSE	FALSE	TRUE	FALSE	FALSE	strain	2.40E-02	5.20E-04	2.840548478	IV
CAI43343	chloramphenicol exporter	chloramphenicol	FALSE	FALSE	FALSE	FALSE	FALSE	phylum	7.10E-02	2.60E-03	10.63834382	IV
CAM88409	chloramphenicol exporter	chloramphenicol	FALSE	TRUE	TRUE	TRUE	FALSE	phylum	1.80E-01	5.70E-02	5.475375822	IV
NP_631702	chloramphenicol exporter	chloramphenicol	FALSE	FALSE	FALSE	FALSE	FALSE	strain	5.70E-02	6.10E-04	0.991834346	IV
U09991.1.gene2.p01	chloramphenicol exporter	chloramphenicol	FALSE	FALSE	FALSE	FALSE	FALSE	genus	4.10E-03	2.90E-05	0.029029536	IV
YP_232872	chloramphenicol exporter	chloramphenicol	FALSE	TRUE	TRUE	TRUE	TRUE	genus	1.90E-01	4.30E-02	13.81594102	IV
YP_251195	chloramphenicol_exporter	chloramphenicol	FALSE	FALSE	FALSE	FALSE	FALSE	strain	9.80E-02	1.20E-02	0.895424713	IV
ABK51578	cmlA	chloramphenicol	FALSE	TRUE	TRUE	TRUE	TRUE	family	9.60E-02	4.30E-03	4.472660247	IV
ACC95408	cmlA	chloramphenicol	FALSE	TRUE	TRUE	TRUE	FALSE	genus	5.70E-02	9.50E-04	2.797636345	IV
AF313472.2.gene8.p01	cmlA	chloramphenicol	FALSE	TRUE	TRUE	TRUE	TRUE	class	7.30E-02	3.40E-03	6.102512077	IV
AF458080.1.gene3.p01	cmlA	chloramphenicol	FALSE	TRUE	TRUE	TRUE	TRUE	phylum	7.10E-02	3.50E-03	2.773584282	IV
U12338.3.gene8.p01	cmlA	chloramphenicol	FALSE	TRUE	TRUE	TRUE	FALSE	order	4.50E-02	7.20E-04	5.059178615	IV
YP_001338812	cmlA	chloramphenicol	FALSE	TRUE	TRUE	TRUE	TRUE	genus	7.80E-02	2.40E-03	2.548377851	IV
AF231986.2.gene2.p01	floR	chloramphenicol	FALSE	TRUE	TRUE	TRUE	FALSE	class	2.70E-02	4.70E-04	6.059632332	IV
AF261825.2.gene36.p01	floR	chloramphenicol	FALSE	TRUE	FALSE	TRUE	FALSE	phylum	1.20E-01	8.80E-03	9.087389417	IV
AF332662.1.gene1.p01	floR	chloramphenicol	FALSE	TRUE	TRUE	TRUE	FALSE	order	1.40E-01	1.40E-02	5.317947733	IV
AJ251806.1.gene1.p01	floR	chloramphenicol	FALSE	TRUE	FALSE	TRUE	FALSE	family	1.20E-01	7.60E-03	8.97000598	IV
AJ518835.1.gene6.p01	floR	chloramphenicol	FALSE	FALSE	TRUE	FALSE	FALSE	class	8.20E-03	5.60E-05	5.852045257	IV
YP_002894387	floR	chloramphenicol	FALSE	TRUE	TRUE	TRUE	FALSE	order	1.40E-01	3.10E-02	46.49867225	IV
ACC85616	fosA	fosfomycin	FALSE	FALSE	TRUE	FALSE	FALSE	genus	8.40E-02	8.60E-04	3.096586438	IV
CP001918.1.gene721.p01	fosA	fosfomycin	FALSE	FALSE	TRUE	FALSE	FALSE	genus	7.60E-02	1.70E-03	1.569288722	IV
Q56415	fosA	fosfomycin	FALSE	FALSE	TRUE	FALSE	FALSE	order	1.20E-01	6.70E-03	1.043853263	IV
A9VRT9	fosB	fosfomycin	FALSE	FALSE	FALSE	FALSE	FALSE	genus	4.10E-03	2.20E-04	7.936383959	IV
BAC12781	fosB	fosfomycin	FALSE	FALSE	FALSE	FALSE	FALSE	strain	1.20E-02	3.30E-03	18.46160725	IV
NP_831795	fosB	fosfomycin	FALSE	FALSE	FALSE	FALSE	FALSE	class	2.00E-03	5.80E-04	7.348266296	IV
NP_978424	fosB	fosfomycin	FALSE	FALSE	FALSE	FALSE	FALSE	genus	2.00E-03	1.00E-04	3.827668537	IV
O31817	fosB	fosfomycin	FALSE	FALSE	FALSE	FALSE	FALSE	genus	1.80E-02	1.70E-03	1.5088024	IV
P60865	fosB	fosfomycin	FALSE	FALSE	FALSE	FALSE	FALSE	strain	1.20E-02	1.60E-03	12.7710656	IV
Q81W73	fosB	fosfomycin	FALSE	FALSE	FALSE	FALSE	FALSE	genus	4.10E-03	5.70E-04	2.344217497	IV
Q9KBZ6	fosB	fosfomycin	FALSE	FALSE	FALSE	FALSE	FALSE	genus	1.20E-02	1.90E-03	5.305351689	IV
YP_001126889	fosB	fosfomycin	FALSE	FALSE	FALSE	FALSE	FALSE	family	6.10E-03	3.30E-04	0.323222973	IV
YP_001374841	fosB	fosfomycin	FALSE	FALSE	FALSE	FALSE	FALSE	genus	0.00E+00	0.00E+00	Nature_only	IV
YP_001420711	fosB	fosfomycin	FALSE	FALSE	FALSE	FALSE	FALSE	class	1.20E-02	9.90E-04	2.63632435	IV
YP_001700011	fosB	fosfomycin	FALSE	FALSE	FALSE	FALSE	FALSE	strain	6.10E-03	1.80E-03	6.197781458	IV
YP_002366749	fosB	fosfomycin	FALSE	FALSE	FALSE	FALSE	FALSE	genus	4.10E-03	1.50E-03	16.38009359	IV
YP_002773891	fosB	fosfomycin	FALSE	FALSE	FALSE	FALSE	FALSE	order	6.10E-03	2.20E-04	37.34212644	IV
YP_302016	fosB	fosfomycin	FALSE	FALSE	FALSE	FALSE	FALSE	genus	2.90E-02	1.40E-03	9.877271763	IV
ZP_01172195	fosB	fosfomycin	FALSE	FALSE	FALSE	FALSE	FALSE	genus	8.20E-03	6.60E-05	11.38241379	IV
ZP_01722744	fosB	fosfomycin	FALSE	FALSE	FALSE	FALSE	FALSE	genus	1.00E-02	1.80E-03	1.338124638	IV
ZP_03041010	fosB	fosfomycin	FALSE	FALSE	FALSE	FALSE	FALSE	genus	0.00E+00	0.00E+00	Nature_only	IV
ZP_04064024	fosB	fosfomycin	FALSE	TRUE	FALSE	TRUE	FALSE	genus	2.00E-03	5.20E-05	9.040804598	IV
ZP_04200496	fosB	fosfomycin	FALSE	FALSE	FALSE	FALSE	FALSE	genus	1.00E-02	3.80E-04	3.161905466	IV
ZP_04227541	fosB	fosfomycin	FALSE	FALSE	FALSE	FALSE	FALSE	genus	2.00E-03	6.30E-04	6.641588164	IV
ZP_04300309	fosB	fosfomycin	FALSE	FALSE	FALSE	FALSE	FALSE	genus	2.00E-03	1.40E-03	43.53331737	IV
ZP_04314903	fosB	fosfomycin	FALSE	TRUE	FALSE	TRUE	FALSE	genus	2.00E-03	5.20E-04	12.38577657	IV
Q8Y6I2	fosX	fosfomycin	FALSE	FALSE	FALSE	FALSE	FALSE	genus	1.40E-02	1.80E-04	0.050108273	IV
Q92AV8	fosX	fosfomycin	FALSE	FALSE	FALSE	FALSE	FALSE	genus	9.20E-02	4.00E-03	0.025175572	IV
YP_002349827	fosX	fosfomycin	FALSE	FALSE	FALSE	FALSE	FALSE	genus	1.60E-02	1.40E-04	0.205268132	IV
YP_002758412	fosX	fosfomycin	FALSE	FALSE	FALSE	FALSE	FALSE	genus	3.90E-02	1.10E-03	0.165072425	IV
YP_001401993	fosmidomycin__rosA	fosmidomycin	FALSE	FALSE	TRUE	FALSE	FALSE	genus	7.20E-01	2.40E-02	0.297825446	IV
YP_001477378	fosmidomycin__rosA	fosmidomycin	FALSE	FALSE	TRUE	FALSE	FALSE	order	7.40E-01	4.60E-02	0.352628756	IV
YP_001605796	fosmidomycin__rosA	fosmidomycin	FALSE	FALSE	TRUE	FALSE	FALSE	genus	4.60E-01	8.30E-03	0.340533329	IV
YP_001871501	fosmidomycin__rosA	fosmidomycin	FALSE	FALSE	TRUE	FALSE	FALSE	genus	7.00E-01	2.80E-02	0.318587011	IV
ZP_04612558	fosmidomycin__rosA	fosmidomycin	FALSE	FALSE	TRUE	FALSE	FALSE	genus	6.40E-01	2.70E-02	0.359602268	IV
ZP_04621517	fosmidomycin__rosA	fosmidomycin	FALSE	FALSE	FALSE	FALSE	FALSE	genus	6.70E-01	3.00E-02	0.450950281	IV
ZP_04623896	fosmidomycin__rosA	fosmidomycin	FALSE	FALSE	TRUE	FALSE	FALSE	genus	7.80E-01	3.90E-02	0.306882471	IV
ZP_04631862	fosmidomycin__rosA	fosmidomycin	FALSE	FALSE	TRUE	FALSE	FALSE	genus	5.70E-01	1.30E-02	0.404051429	IV
ZP_04638972	fosmidomycin__rosA	fosmidomycin	FALSE	FALSE	TRUE	FALSE	FALSE	genus	4.20E-01	9.50E-03	0.204664827	IV
AAS61092	fosmidomycin__rosB	fosmidomycin	FALSE	FALSE	TRUE	FALSE	FALSE	genus	1.80E-01	3.10E-03	1.468019758	IV
YP_001007250	fosmidomycin__rosB	fosmidomycin	FALSE	FALSE	TRUE	FALSE	FALSE	genus	1.70E-01	2.60E-03	0.782170947	IV
YP_001401994	fosmidomycin__rosB	fosmidomycin	FALSE	FALSE	TRUE	FALSE	FALSE	genus	4.00E-01	1.50E-02	1.773738523	IV
YP_001477377	fosmidomycin__rosB	fosmidomycin	FALSE	FALSE	TRUE	FALSE	FALSE	order	6.90E-01	1.40E-01	2.172720144	IV
YP_001605795	fosmidomycin__rosB	fosmidomycin	FALSE	FALSE	TRUE	FALSE	FALSE	genus	3.80E-01	1.40E-02	1.423600746	IV
ZP_04615639	fosmidomycin__rosB	fosmidomycin	FALSE	FALSE	TRUE	FALSE	FALSE	genus	5.80E-01	4.40E-02	0.867329652	IV
ZP_04638974	fosmidomycin__rosB	fosmidomycin	FALSE	FALSE	TRUE	FALSE	FALSE	genus	3.40E-01	5.20E-03	0.6159985	IV
NP_630216	fusidic-acid__fusH	fusidic-acid	FALSE	FALSE	FALSE	FALSE	FALSE	genus	0.00E+00	0.00E+00	Nature_only	IV
A7FMC1	kasugamycin__kasugamycin resistance protein ksgA	kasugamycin	FALSE	FALSE	TRUE	FALSE	FALSE	order	2.00E-01	3.70E-03	0.437528916	IV
A7ZW03	kasugamycin__kasugamycin resistance protein ksgA	kasugamycin	FALSE	FALSE	TRUE	FALSE	FALSE	phylum	8.20E-03	4.10E-05	12.54545455	IV
ACI71754	kasugamycin__kasugamycin resistance protein ksgA	kasugamycin	FALSE	FALSE	TRUE	FALSE	FALSE	genus	2.40E-01	7.60E-03	2.49246622	IV
B7LVU5	kasugamycin__kasugamycin resistance protein ksgA	kasugamycin	FALSE	FALSE	TRUE	FALSE	FALSE	genus	8.00E-02	7.30E-04	11.88913339	IV
B7N7S6	kasugamycin__kasugamycin resistance protein ksgA	kasugamycin	FALSE	FALSE	TRUE	FALSE	FALSE	species	3.40E-01	2.60E-02	50.1895935	IV
BAH61691	kasugamycin__kasugamycin resistance protein ksgA	kasugamycin	FALSE	FALSE	TRUE	FALSE	FALSE	order	4.20E-01	2.40E-02	34.24974003	IV
CAR58198	kasugamycin__kasugamycin resistance protein ksgA	kasugamycin	FALSE	TRUE	FALSE	TRUE	FALSE	genus	6.10E-03	4.50E-05	0.440024418	IV
Q56016	kasugamycin__kasugamycin resistance protein ksgA	kasugamycin	FALSE	FALSE	FALSE	FALSE	FALSE	genus	8.00E-02	1.70E-03	0.915009441	IV
Q57TH0	kasugamycin__kasugamycin resistance protein ksgA	kasugamycin	FALSE	FALSE	FALSE	FALSE	FALSE	species	2.70E-01	6.90E-03	1.716380132	IV
Q7N8V7	kasugamycin__kasugamycin resistance protein ksgA	kasugamycin	FALSE	FALSE	FALSE	FALSE	FALSE	genus	4.70E-01	1.80E-02	1.404851383	IV
Q8FL96	kasugamycin__kasugamycin resistance protein ksgA	kasugamycin	FALSE	FALSE	TRUE	FALSE	FALSE	family	2.00E-01	5.10E-03	72.78953704	IV
YP_001439344	kasugamycin__kasugamycin resistance protein ksgA	kasugamycin	FALSE	FALSE	FALSE	FALSE	FALSE	family	3.10E-01	8.00E-03	2.760439869	IV
YP_001454848	kasugamycin__kasugamycin resistance protein ksgA	kasugamycin	FALSE	FALSE	TRUE	FALSE	FALSE	phylum	3.80E-01	2.30E-02	7.786536346	IV
YP_001461223	kasugamycin__kasugamycin resistance protein ksgA	kasugamycin	FALSE	FALSE	TRUE	FALSE	FALSE	genus	2.70E-01	8.90E-03	16.63352017	IV
YP_001476958	kasugamycin__kasugamycin resistance protein ksgA	kasugamycin	FALSE	FALSE	TRUE	FALSE	FALSE	order	1.40E-01	3.00E-03	0.167152472	IV
YP_002039320	kasugamycin__kasugamycin resistance protein ksgA	kasugamycin	FALSE	FALSE	FALSE	FALSE	FALSE	genus	1.20E-01	1.30E-03	1.268635106	IV
YP_002113107	kasugamycin__kasugamycin resistance protein ksgA	kasugamycin	FALSE	FALSE	TRUE	FALSE	FALSE	family	2.00E-02	5.50E-05	0.80775626	IV
YP_002240485	kasugamycin__kasugamycin resistance protein ksgA	kasugamycin	FALSE	FALSE	TRUE	FALSE	FALSE	bacteria	2.70E-01	7.60E-03	4.168671789	IV
YP_002396141	kasugamycin__kasugamycin resistance protein ksgA	kasugamycin	FALSE	FALSE	TRUE	FALSE	FALSE	species	2.00E-01	4.60E-03	24.09940395	IV
YP_002847275	kasugamycin__kasugamycin resistance protein ksgA	kasugamycin	FALSE	FALSE	TRUE	FALSE	FALSE	bacteria	4.70E-01	2.30E-02	1.913633038	IV
YP_401803	kasugamycin__kasugamycin resistance protein ksgA	kasugamycin	FALSE	FALSE	TRUE	FALSE	FALSE	species	3.30E-01	1.40E-02	4.784464447	IV
ZP_02698269	kasugamycin__kasugamycin resistance protein ksgA	kasugamycin	FALSE	FALSE	FALSE	FALSE	FALSE	strain	1.90E-01	3.50E-03	8.211248215	IV
ZP_02902942	kasugamycin__kasugamycin resistance protein ksgA	kasugamycin	FALSE	FALSE	TRUE	FALSE	FALSE	family	2.60E-01	7.80E-03	3.430334	IV
ZP_03030905	kasugamycin__kasugamycin resistance protein ksgA	kasugamycin	FALSE	FALSE	TRUE	FALSE	FALSE	family	3.30E-01	1.60E-02	36.66061674	IV
B6HZ32	kasugamycin__kasugamycin_resistance_protein_ksgA	kasugamycin	FALSE	FALSE	TRUE	FALSE	FALSE	strain	4.30E-01	4.80E-02	27.13047024	IV
YP_001175338	kasugamycin__kasugamycin_resistance_protein_ksgA	kasugamycin	FALSE	FALSE	TRUE	FALSE	FALSE	genus	4.20E-01	2.10E-02	2.60947325	IV
YP_001571902	kasugamycin__kasugamycin_resistance_protein_ksgA	kasugamycin	FALSE	FALSE	FALSE	FALSE	FALSE	strain	3.90E-02	1.50E-03	23.5563043	IV
YP_001878864	kasugamycin__kasugamycin_resistance_protein_ksgA	kasugamycin	FALSE	FALSE	TRUE	FALSE	FALSE	strain	5.30E-02	6.80E-04	12.21548973	IV
AAC78336	ereA	macrolide-lincosamide-streptogramin	FALSE	TRUE	TRUE	TRUE	FALSE	class	8.20E-02	4.00E-03	33.87430068	IV
AAZ14842	ereA	macrolide-lincosamide-streptogramin	FALSE	TRUE	FALSE	TRUE	TRUE	strain	1.10E-01	1.80E-02	18.85632225	IV
AAZ91706	ereA	macrolide-lincosamide-streptogramin	FALSE	TRUE	TRUE	TRUE	TRUE	phylum	1.10E-01	1.90E-02	21.34666557	IV
BAE54319	ereB	macrolide-lincosamide-streptogramin	FALSE	FALSE	TRUE	FALSE	FALSE	species	5.10E-02	4.60E-03	67.83194276	IV
AF079138.1.orf0.gene.p01	erm_31_	macrolide-lincosamide-streptogramin	FALSE	FALSE	FALSE	FALSE	FALSE	strain	3.90E-02	7.70E-04	3.650184615	IV
AY154657.2.orf0.gene.p01	erm_38_	macrolide-lincosamide-streptogramin	FALSE	FALSE	FALSE	FALSE	FALSE	strain	4.70E-02	7.90E-04	2.989814332	IV
AF319779.2.orf0.gene.p01	erm(35)	macrolide-lincosamide-streptogramin	FALSE	FALSE	FALSE	FALSE	FALSE	phylum	3.80E-01	2.60E-02	94.61667815	IV
AF462611.1.orf0.gene.p01	erm(36)	macrolide-lincosamide-streptogramin	FALSE	FALSE	FALSE	FALSE	FALSE	strain	5.30E-02	1.60E-03	8.111208029	IV
AY487229.1.gene4.p01	erm(39)	macrolide-lincosamide-streptogramin	FALSE	FALSE	FALSE	FALSE	FALSE	genus	9.60E-02	3.00E-03	4.465380297	IV
EU177504.2.orf0.gene.p01	erm(41)	macrolide-lincosamide-streptogramin	FALSE	FALSE	FALSE	FALSE	FALSE	genus	2.00E-03	1.30E-04	0.075776087	IV
AF002716.gene.p01	erm(TR)	macrolide-lincosamide-streptogramin	FALSE	FALSE	FALSE	FALSE	FALSE	bacteria	1.60E-01	4.10E-02	41.31697894	IV
AAA22075	ermA	macrolide-lincosamide-streptogramin	FALSE	FALSE	FALSE	FALSE	FALSE	strain	0.00E+00	0.00E+00	Nature_only	IV
P0A0H1	ermA	macrolide-lincosamide-streptogramin	FALSE	TRUE	TRUE	TRUE	FALSE	class	9.00E-02	2.10E-02	82.71045387	IV
P45438	ermA	macrolide-lincosamide-streptogramin	FALSE	FALSE	FALSE	FALSE	FALSE	genus	2.00E-03	7.80E-06	0.503225806	IV
CAA70207	ermC	macrolide-lincosamide-streptogramin	FALSE	FALSE	FALSE	FALSE	FALSE	strain	6.10E-03	2.40E-05	1.202380952	IV
CAA70208	ermC	macrolide-lincosamide-streptogramin	FALSE	FALSE	TRUE	FALSE	FALSE	phylum	3.10E-02	7.40E-03	32.48517609	IV
NC_007792.3912746.p01	ermC	macrolide-lincosamide-streptogramin	FALSE	TRUE	TRUE	TRUE	FALSE	genus	2.20E-02	4.30E-04	21.39532251	IV
P13978	ermC	macrolide-lincosamide-streptogramin	FALSE	FALSE	TRUE	FALSE	FALSE	bacteria	2.90E-02	1.30E-03	27.36305114	IV
V01278.gene.p01	ermC	macrolide-lincosamide-streptogramin	FALSE	FALSE	TRUE	FALSE	FALSE	phylum	4.90E-02	1.30E-03	20.95304466	IV
P07287	ermE	macrolide-lincosamide-streptogramin	FALSE	FALSE	FALSE	FALSE	FALSE	strain	0.00E+00	0.00E+00	Nature_only	IV
YP_002201843	ermE	macrolide-lincosamide-streptogramin	FALSE	FALSE	FALSE	FALSE	FALSE	strain	0.00E+00	0.00E+00	Nature_only	IV
ZP_04543635	ermF	macrolide-lincosamide-streptogramin	FALSE	FALSE	FALSE	FALSE	FALSE	genus	3.40E-01	9.40E-02	53.5108488	IV
AAA26779	ermO	macrolide-lincosamide-streptogramin	FALSE	FALSE	FALSE	FALSE	FALSE	genus	0.00E+00	0.00E+00	Nature_only	IV
AJ223970.1.gene1.p01	ermO	macrolide-lincosamide-streptogramin	FALSE	FALSE	FALSE	FALSE	FALSE	genus	6.10E-03	8.00E-05	0.068168743	IV
ABG26481	ermX	macrolide-lincosamide-streptogramin	FALSE	FALSE	FALSE	FALSE	FALSE	bacteria	1.80E-01	1.70E-02	80.27909162	IV
CAO72212	ermX	macrolide-lincosamide-streptogramin	FALSE	FALSE	FALSE	FALSE	FALSE	phylum	2.60E-01	5.20E-02	87.42040607	IV
NP_940746	ermX	macrolide-lincosamide-streptogramin	FALSE	FALSE	FALSE	FALSE	FALSE	strain	2.70E-01	2.50E-02	47.47180847	IV
ABX00596	lmrA	macrolide-lincosamide-streptogramin	FALSE	FALSE	FALSE	FALSE	FALSE	strain	4.10E-03	1.50E-05	0.502529068	IV
ABX00620	lmrB	macrolide-lincosamide-streptogramin	FALSE	FALSE	FALSE	FALSE	FALSE	strain	0.00E+00	0.00E+00	Nature_only	IV
O35018	lmrB	macrolide-lincosamide-streptogramin	FALSE	FALSE	FALSE	FALSE	FALSE	class	3.30E-02	3.20E-03	4.685803111	IV
YP_001419928	lmrB	macrolide-lincosamide-streptogramin	FALSE	FALSE	FALSE	FALSE	FALSE	class	2.90E-02	5.80E-03	4.456786411	IV
ZP_03589930	lmrB	macrolide-lincosamide-streptogramin	FALSE	FALSE	FALSE	FALSE	FALSE	genus	3.50E-02	3.00E-03	8.849212912	IV
NP_268322	lmrP	macrolide-lincosamide-streptogramin	FALSE	FALSE	FALSE	FALSE	FALSE	genus	1.30E-01	4.90E-03	3.953799585	IV
AJ579365.gene.p01	lsa	macrolide-lincosamide-streptogramin	FALSE	FALSE	FALSE	FALSE	FALSE	strain	9.00E-01	4.10E-01	19.39315726	IV
CP000647.1.gene911.p01	macA	macrolide-lincosamide-streptogramin	FALSE	FALSE	TRUE	FALSE	FALSE	bacteria	2.60E-01	1.50E-02	47.86563754	IV
CP001138.1.gene934.p01	macA	macrolide-lincosamide-streptogramin	FALSE	TRUE	TRUE	TRUE	FALSE	genus	3.20E-01	1.70E-02	41.09495064	IV
CP001918.1.gene2796.p01	macA	macrolide-lincosamide-streptogramin	FALSE	FALSE	TRUE	FALSE	FALSE	phylum	2.40E-01	8.00E-03	6.200056101	IV
CP004022.1.gene757.p01	macA	macrolide-lincosamide-streptogramin	FALSE	FALSE	TRUE	FALSE	FALSE	genus	3.30E-02	1.20E-03	26.91121233	IV
NC_008702.1.4609191.p01	macA	macrolide-lincosamide-streptogramin	FALSE	FALSE	FALSE	FALSE	FALSE	genus	1.30E-01	1.00E-02	1.215250068	IV
NC_011035.1.6447343.p01	macA	macrolide-lincosamide-streptogramin	FALSE	TRUE	FALSE	TRUE	FALSE	genus	1.50E-01	5.60E-03	14.01164749	IV
NC_011595.7058613.p01	macA	macrolide-lincosamide-streptogramin	FALSE	FALSE	TRUE	FALSE	FALSE	genus	1.40E-01	1.30E-02	0.223773144	IV
A1A9B7	macB	macrolide-lincosamide-streptogramin	FALSE	FALSE	TRUE	FALSE	FALSE	family	1.70E-01	2.80E-03	36.25226283	IV
AAC73966	macB	macrolide-lincosamide-streptogramin	FALSE	FALSE	TRUE	FALSE	FALSE	phylum	3.30E-01	1.90E-02	40.08523771	IV
ACB19549	macB	macrolide-lincosamide-streptogramin	FALSE	FALSE	TRUE	FALSE	FALSE	genus	6.30E-01	4.20E-02	8.783169721	IV
BAH62608	macB	macrolide-lincosamide-streptogramin	FALSE	FALSE	TRUE	FALSE	FALSE	order	9.60E-01	6.60E-02	0.562002929	IV
NP_286651	macB	macrolide-lincosamide-streptogramin	FALSE	FALSE	TRUE	FALSE	FALSE	strain	9.30E-01	4.50E-02	2.652038552	IV
NP_455432	macB	macrolide-lincosamide-streptogramin	FALSE	FALSE	TRUE	FALSE	FALSE	genus	9.20E-01	3.20E-02	0.674521996	IV
Q57R58	macB	macrolide-lincosamide-streptogramin	FALSE	FALSE	FALSE	FALSE	FALSE	species	8.80E-01	1.90E-02	0.530800038	IV
Q5PGK9	macB	macrolide-lincosamide-streptogramin	FALSE	FALSE	FALSE	FALSE	FALSE	species	6.30E-01	8.80E-03	0.565028362	IV
Q83LR7	macB	macrolide-lincosamide-streptogramin	FALSE	FALSE	TRUE	FALSE	FALSE	genus	3.90E-01	6.00E-03	1.161433894	IV
YP_001176128	macB	macrolide-lincosamide-streptogramin	FALSE	FALSE	TRUE	FALSE	FALSE	phylum	9.80E-01	9.60E-02	0.648991713	IV
YP_001438541	macB	macrolide-lincosamide-streptogramin	FALSE	FALSE	FALSE	FALSE	FALSE	genus	9.80E-01	1.40E-01	0.34222392	IV
YP_001453760	macB	macrolide-lincosamide-streptogramin	FALSE	FALSE	TRUE	FALSE	FALSE	family	8.60E-01	3.50E-02	1.136711011	IV
YP_001571041	macB	macrolide-lincosamide-streptogramin	FALSE	FALSE	FALSE	FALSE	FALSE	species	9.30E-01	3.50E-02	0.990136559	IV
YP_001588793	macB	macrolide-lincosamide-streptogramin	FALSE	FALSE	FALSE	FALSE	FALSE	strain	1.00E+00	2.90E-01	0.560240074	IV
YP_001880923	macB	macrolide-lincosamide-streptogramin	FALSE	FALSE	TRUE	FALSE	FALSE	family	1.10E-01	1.50E-03	7.350260707	IV
YP_002040143	macB	macrolide-lincosamide-streptogramin	FALSE	FALSE	FALSE	FALSE	FALSE	genus	9.70E-01	5.10E-02	0.550798099	IV
YP_002044935	macB	macrolide-lincosamide-streptogramin	FALSE	FALSE	FALSE	FALSE	FALSE	genus	8.60E-01	1.60E-02	0.644059624	IV
YP_002113999	macB	macrolide-lincosamide-streptogramin	FALSE	TRUE	FALSE	TRUE	FALSE	species	9.40E-01	3.20E-02	0.468155532	IV
YP_002214869	macB	macrolide-lincosamide-streptogramin	FALSE	FALSE	FALSE	FALSE	FALSE	genus	9.10E-01	2.40E-02	0.506535366	IV
YP_002225954	macB	macrolide-lincosamide-streptogramin	FALSE	FALSE	FALSE	FALSE	FALSE	species	3.10E-01	4.10E-03	1.27493401	IV
YP_002239469	macB	macrolide-lincosamide-streptogramin	FALSE	FALSE	TRUE	FALSE	FALSE	genus	9.40E-01	4.70E-02	0.857356064	IV
YP_002242988	macB	macrolide-lincosamide-streptogramin	FALSE	FALSE	FALSE	FALSE	FALSE	genus	8.70E-01	1.90E-02	0.452932477	IV
YP_002269553	macB	macrolide-lincosamide-streptogramin	FALSE	FALSE	TRUE	FALSE	FALSE	genus	5.40E-01	5.30E-03	2.412803606	IV
YP_002292212	macB	macrolide-lincosamide-streptogramin	FALSE	FALSE	TRUE	FALSE	FALSE	genus	1.40E-01	1.90E-03	9.425323389	IV
YP_002328441	macB	macrolide-lincosamide-streptogramin	FALSE	FALSE	TRUE	FALSE	FALSE	genus	7.10E-01	3.00E-02	7.366203839	IV
YP_002382193	macB	macrolide-lincosamide-streptogramin	FALSE	FALSE	FALSE	FALSE	FALSE	species	9.90E-01	1.00E-01	0.896954632	IV
YP_002408235	macB	macrolide-lincosamide-streptogramin	FALSE	FALSE	TRUE	FALSE	FALSE	family	2.30E-01	3.70E-03	19.13699669	IV
YP_002411827	macB	macrolide-lincosamide-streptogramin	FALSE	FALSE	TRUE	FALSE	FALSE	genus	2.90E-01	7.80E-03	8.335293683	IV
YP_002850060	macB	macrolide-lincosamide-streptogramin	FALSE	FALSE	TRUE	FALSE	FALSE	bacteria	9.30E-01	4.10E-02	0.547688122	IV
YP_309843	macB	macrolide-lincosamide-streptogramin	FALSE	FALSE	TRUE	FALSE	FALSE	genus	4.90E-01	2.40E-02	18.1830658	IV
YP_403947	macB	macrolide-lincosamide-streptogramin	FALSE	FALSE	TRUE	FALSE	FALSE	strain	9.60E-01	8.30E-02	4.945214419	IV
YP_407313	macB	macrolide-lincosamide-streptogramin	FALSE	FALSE	TRUE	FALSE	FALSE	genus	3.20E-01	8.90E-03	11.50296424	IV
ZP_02573259	macB	macrolide-lincosamide-streptogramin	FALSE	FALSE	FALSE	FALSE	FALSE	genus	8.60E-01	1.80E-02	1.030969369	IV
ZP_02685546	macB	macrolide-lincosamide-streptogramin	FALSE	FALSE	FALSE	FALSE	FALSE	genus	9.70E-01	4.70E-02	0.754051246	IV
ZP_02831928	macB	macrolide-lincosamide-streptogramin	FALSE	FALSE	FALSE	FALSE	FALSE	species	9.40E-01	4.10E-02	0.501869861	IV
ZP_02903696	macB	macrolide-lincosamide-streptogramin	FALSE	FALSE	TRUE	FALSE	FALSE	genus	9.00E-01	7.20E-02	4.633216737	IV
ZP_03003741	macB	macrolide-lincosamide-streptogramin	FALSE	FALSE	TRUE	FALSE	FALSE	family	2.20E-01	2.00E-03	6.91159098	IV
ZP_03029420	macB	macrolide-lincosamide-streptogramin	FALSE	FALSE	TRUE	FALSE	FALSE	genus	3.30E-01	9.70E-03	13.90370203	IV
ZP_03033664	macB	macrolide-lincosamide-streptogramin	FALSE	FALSE	TRUE	FALSE	FALSE	genus	1.90E-01	3.20E-03	11.69714945	IV
ZP_03045710	macB	macrolide-lincosamide-streptogramin	FALSE	FALSE	TRUE	FALSE	FALSE	genus	5.10E-01	1.20E-02	0.398971781	IV
ZP_03065389	macB	macrolide-lincosamide-streptogramin	FALSE	FALSE	TRUE	FALSE	FALSE	family	8.40E-01	5.40E-02	9.607389295	IV
ZP_03074747	macB	macrolide-lincosamide-streptogramin	FALSE	FALSE	FALSE	FALSE	FALSE	strain	8.40E-01	1.70E-02	0.706068676	IV
ZP_04001960	macB	macrolide-lincosamide-streptogramin	FALSE	FALSE	TRUE	FALSE	FALSE	genus	4.80E-01	1.60E-02	6.859174676	IV
ZP_04657259	macB	macrolide-lincosamide-streptogramin	FALSE	FALSE	FALSE	FALSE	FALSE	genus	9.00E-01	2.40E-02	0.622410202	IV
AAK69027	mefA	macrolide-lincosamide-streptogramin	FALSE	FALSE	FALSE	FALSE	FALSE	bacteria	5.10E-01	1.60E-02	44.31508564	IV
AJ223970.1.gene2.p01	mgtA	macrolide-lincosamide-streptogramin	FALSE	FALSE	FALSE	FALSE	FALSE	genus	4.10E-03	5.60E-05	0.059362989	IV
YP_001569069	mphC	macrolide-lincosamide-streptogramin	FALSE	TRUE	TRUE	TRUE	FALSE	genus	1.20E-02	4.40E-04	13.3758781	IV
ABA02367	msrA	macrolide-lincosamide-streptogramin	FALSE	TRUE	TRUE	TRUE	FALSE	bacteria	1.40E-02	1.00E-04	1.254529246	IV
BAD86537	msrA	macrolide-lincosamide-streptogramin	FALSE	FALSE	FALSE	FALSE	FALSE	genus	1.40E-02	4.80E-04	12.6929443	IV
YP_001569068	msrA	macrolide-lincosamide-streptogramin	FALSE	TRUE	TRUE	TRUE	FALSE	genus	1.40E-02	2.60E-04	4.088999071	IV
AY004350.gene.p01	msrC	macrolide-lincosamide-streptogramin	FALSE	FALSE	TRUE	FALSE	FALSE	genus	2.30E-01	7.40E-03	14.77640723	IV
X63451.gene.p01	srmB	macrolide-lincosamide-streptogramin	FALSE	FALSE	FALSE	FALSE	FALSE	genus	3.20E-01	3.10E-03	0.961574571	IV
L07778.gene.p01	vatA	macrolide-lincosamide-streptogramin	FALSE	FALSE	FALSE	FALSE	FALSE	strain	4.00E-01	3.40E-03	2.087674241	IV
YP_001779894	vatB	macrolide-lincosamide-streptogramin	FALSE	FALSE	FALSE	FALSE	FALSE	genus	6.40E-01	1.40E-02	12.15220736	IV
YP_001785579	vatB	macrolide-lincosamide-streptogramin	FALSE	FALSE	FALSE	FALSE	FALSE	strain	6.20E-01	2.10E-02	68.30872515	IV
YP_002861121	vatB	macrolide-lincosamide-streptogramin	FALSE	FALSE	FALSE	FALSE	FALSE	genus	7.00E-01	2.80E-02	15.77673538	IV
P50870	vatD	macrolide-lincosamide-streptogramin	FALSE	FALSE	FALSE	FALSE	FALSE	genus	9.60E-02	4.20E-04	7.381830732	IV
AAG21695	vatE	macrolide-lincosamide-streptogramin	FALSE	FALSE	FALSE	FALSE	FALSE	genus	2.90E-01	8.00E-03	71.70386761	IV
AAF24091	vgaA	macrolide-lincosamide-streptogramin	FALSE	FALSE	FALSE	FALSE	FALSE	genus	8.20E-03	3.50E-05	2.082463984	IV
AAG08983	vgaA	macrolide-lincosamide-streptogramin	FALSE	FALSE	TRUE	FALSE	FALSE	genus	1.80E-02	1.80E-04	0.955443642	IV
DQ823382.1.gene1.p01	vgaA	macrolide-lincosamide-streptogramin	FALSE	FALSE	FALSE	FALSE	FALSE	strain	2.00E-03	1.40E-05	1.183020181	IV
KC539823.1.gene1.p01	vgaA	macrolide-lincosamide-streptogramin	FALSE	FALSE	FALSE	FALSE	FALSE	genus	8.20E-03	2.90E-05	0.136479529	IV
FR772051.1.gene9.p01	vgaE	macrolide-lincosamide-streptogramin	FALSE	FALSE	FALSE	FALSE	FALSE	genus	5.50E-02	1.40E-03	16.00284101	IV
M20129.gene.p01	vgbA	macrolide-lincosamide-streptogramin	FALSE	FALSE	FALSE	FALSE	FALSE	strain	1.40E-02	5.40E-04	4.5444305	IV
NC_010410.6003348.p01	abeS	multidrug	FALSE	FALSE	TRUE	FALSE	FALSE	genus	1.40E-01	3.40E-03	0.287690633	IV
ABG77965	acrA	multidrug	FALSE	FALSE	TRUE	FALSE	FALSE	order	1.10E-01	3.20E-03	1.260200328	IV
ABR13270	acrA	multidrug	FALSE	FALSE	TRUE	FALSE	FALSE	family	4.30E-01	1.40E-02	2.029764551	IV
CAC35724	acrA	multidrug	FALSE	FALSE	TRUE	FALSE	FALSE	family	3.00E-01	9.40E-03	5.007745273	IV
CAR60299	acrA	multidrug	FALSE	FALSE	FALSE	FALSE	FALSE	species	3.90E-02	4.60E-04	0.235994525	IV
CAS07946	acrA	multidrug	FALSE	FALSE	TRUE	FALSE	FALSE	family	2.10E-01	7.40E-03	19.22287312	IV
CP000647.1.gene444.p01	acrA	multidrug	FALSE	FALSE	TRUE	FALSE	FALSE	order	2.10E-01	7.00E-03	1.889824278	IV
CP004022.1.gene294.p01	acrA	multidrug	FALSE	FALSE	TRUE	FALSE	FALSE	order	5.90E-02	9.90E-04	0.86255665	IV
NC_002695.1.912781.p01	acrA	multidrug	FALSE	FALSE	TRUE	FALSE	FALSE	family	5.30E-01	7.20E-02	4.266513384	IV
NP_459471	acrA	multidrug	FALSE	TRUE	TRUE	TRUE	FALSE	genus	6.10E-03	6.00E-05	0.536047589	IV
NP_706356	acrA	multidrug	FALSE	FALSE	TRUE	FALSE	FALSE	genus	1.10E-01	1.60E-03	19.28801764	IV
YP_001879173	acrA	multidrug	FALSE	FALSE	TRUE	FALSE	FALSE	genus	2.60E-01	8.90E-03	10.3402827	IV
YP_002240036	acrA	multidrug	FALSE	FALSE	TRUE	FALSE	FALSE	bacteria	2.20E-01	5.30E-03	0.520867323	IV
YP_002269113	acrA	multidrug	FALSE	FALSE	TRUE	FALSE	FALSE	family	2.20E-01	5.60E-03	30.59912137	IV
YP_002396538	acrA	multidrug	FALSE	FALSE	TRUE	FALSE	FALSE	genus	3.60E-01	2.20E-02	88.97189876	IV
YP_002401592	acrA	multidrug	FALSE	FALSE	TRUE	FALSE	FALSE	genus	4.80E-01	7.50E-02	61.13085092	IV
YP_002636111	acrA	multidrug	FALSE	FALSE	FALSE	FALSE	FALSE	strain	5.90E-02	6.90E-04	0.205350994	IV
YP_309461	acrA	multidrug	FALSE	FALSE	TRUE	FALSE	FALSE	genus	2.60E-01	9.50E-03	37.69142632	IV
YP_688010	acrA	multidrug	FALSE	FALSE	TRUE	FALSE	FALSE	species	2.00E-01	5.70E-03	20.6559145	IV
ZP_02656523	acrA	multidrug	FALSE	FALSE	FALSE	FALSE	FALSE	species	8.60E-02	1.20E-03	0.690583164	IV
ZP_02902278	acrA	multidrug	FALSE	FALSE	TRUE	FALSE	FALSE	genus	3.50E-01	1.30E-02	21.36323339	IV
ZP_03064983	acrA	multidrug	FALSE	FALSE	TRUE	FALSE	FALSE	strain	3.10E-01	1.30E-02	28.69369593	IV
ZP_03163985	acrA	multidrug	FALSE	FALSE	FALSE	FALSE	FALSE	species	4.90E-02	8.10E-04	1.420983041	IV
AAQ21216	acrB	multidrug	FALSE	FALSE	FALSE	FALSE	FALSE	bacteria	8.40E-01	8.30E-02	1.268089935	IV
AAS61063	acrB	multidrug	FALSE	FALSE	TRUE	FALSE	FALSE	genus	4.50E-01	8.60E-03	2.49171406	IV
ABG77966	acrB	multidrug	FALSE	FALSE	TRUE	FALSE	FALSE	genus	4.80E-01	8.30E-03	1.1210885	IV
ABR13271	acrB	multidrug	FALSE	FALSE	TRUE	FALSE	FALSE	family	5.30E-01	1.80E-02	1.277043183	IV
ABW72062	acrB	multidrug	FALSE	FALSE	TRUE	FALSE	FALSE	genus	6.00E-01	1.80E-02	1.189048953	IV
ACI87546	acrB	multidrug	FALSE	FALSE	TRUE	FALSE	FALSE	genus	3.70E-01	1.90E-02	20.89019231	IV
ACK77685	acrB	multidrug	FALSE	FALSE	TRUE	FALSE	FALSE	order	7.20E-01	3.40E-02	1.580643687	IV
CAC35725	acrB	multidrug	FALSE	FALSE	TRUE	FALSE	FALSE	family	4.80E-01	1.10E-02	1.446210489	IV
CAD04960	acrB	multidrug	FALSE	FALSE	FALSE	FALSE	FALSE	species	2.30E-01	4.60E-03	1.293550627	IV
CAG74079	acrB	multidrug	FALSE	FALSE	FALSE	FALSE	FALSE	genus	6.70E-01	4.00E-02	1.380089745	IV
CAL13137	acrB	multidrug	FALSE	FALSE	TRUE	FALSE	FALSE	genus	2.80E-01	5.00E-03	1.497407037	IV
CAR60300	acrB	multidrug	FALSE	FALSE	FALSE	FALSE	FALSE	species	2.10E-01	2.30E-03	0.925910968	IV
CP000034.1.gene457.p01	acrB	multidrug	FALSE	FALSE	TRUE	FALSE	FALSE	species	7.30E-01	1.30E-01	22.4693438	IV
CP000647.1.gene443.p01	acrB	multidrug	FALSE	FALSE	TRUE	FALSE	FALSE	family	3.30E-01	9.90E-03	2.454073592	IV
CP001918.1.gene1257.p01	acrB	multidrug	FALSE	FALSE	TRUE	FALSE	FALSE	phylum	4.90E-01	1.30E-02	2.81918052	IV
CP002695.1.gene992.p01	acrB	multidrug	FALSE	FALSE	FALSE	FALSE	FALSE	genus	9.30E-01	8.90E-02	0.920373904	IV
NC_002695.1.912777.p01	acrB	multidrug	FALSE	FALSE	TRUE	FALSE	FALSE	family	8.40E-01	1.70E-01	2.396362128	IV
NC_002695.1.914619.p01	acrB	multidrug	FALSE	FALSE	TRUE	FALSE	FALSE	genus	1.60E-01	2.60E-03	8.672626263	IV
NP_459470	acrB	multidrug	FALSE	TRUE	TRUE	TRUE	FALSE	family	2.70E-02	1.80E-04	1.442041301	IV
NP_706355	acrB	multidrug	FALSE	FALSE	TRUE	FALSE	FALSE	strain	5.80E-01	6.10E-02	22.62347454	IV
NP_752514	acrB	multidrug	FALSE	FALSE	TRUE	FALSE	FALSE	family	2.60E-01	6.50E-03	17.38966923	IV
NP_836133	acrB	multidrug	FALSE	FALSE	TRUE	FALSE	FALSE	genus	4.80E-01	2.40E-02	13.17174049	IV
YP_001175677	acrB	multidrug	FALSE	FALSE	FALSE	FALSE	FALSE	family	5.90E-01	3.50E-02	2.304934023	IV
YP_001477358	acrB	multidrug	FALSE	FALSE	TRUE	FALSE	FALSE	genus	7.50E-01	5.10E-02	1.71789142	IV
YP_001721930	acrB	multidrug	FALSE	FALSE	TRUE	FALSE	FALSE	genus	6.10E-01	1.50E-02	2.031793109	IV
YP_001726104	acrB	multidrug	FALSE	FALSE	TRUE	FALSE	FALSE	phylum	6.90E-02	1.40E-03	79.83767945	IV
YP_001747848	acrB	multidrug	FALSE	FALSE	FALSE	FALSE	FALSE	strain	2.90E-01	8.00E-03	0.285875157	IV
YP_001871463	acrB	multidrug	FALSE	FALSE	TRUE	FALSE	FALSE	genus	6.30E-01	1.60E-02	3.179200369	IV
YP_001879172	acrB	multidrug	FALSE	FALSE	TRUE	FALSE	FALSE	genus	2.90E-01	8.00E-03	20.72786648	IV
YP_001908403	acrB	multidrug	FALSE	FALSE	FALSE	FALSE	FALSE	strain	7.30E-01	5.50E-02	1.63261803	IV
YP_002225584	acrB	multidrug	FALSE	FALSE	FALSE	FALSE	FALSE	species	5.10E-01	1.40E-02	2.226438151	IV
YP_002240037	acrB	multidrug	FALSE	FALSE	TRUE	FALSE	FALSE	order	5.20E-01	2.70E-02	5.234825559	IV
YP_002383661	acrB	multidrug	FALSE	FALSE	TRUE	FALSE	FALSE	genus	6.30E-01	7.10E-02	15.30289153	IV
YP_002385941	acrB	multidrug	FALSE	FALSE	TRUE	FALSE	FALSE	strain	4.90E-01	3.70E-02	22.83983987	IV
YP_002636110	acrB	multidrug	FALSE	FALSE	FALSE	FALSE	FALSE	species	1.50E-01	1.40E-03	1.404640321	IV
YP_002848372	acrB	multidrug	FALSE	FALSE	TRUE	FALSE	FALSE	bacteria	6.40E-01	3.70E-02	1.408119752	IV
YP_002932544	acrB	multidrug	FALSE	FALSE	TRUE	FALSE	FALSE	genus	6.40E-01	3.40E-02	1.348779291	IV
YP_151445	acrB	multidrug	FALSE	FALSE	FALSE	FALSE	FALSE	species	3.80E-01	7.50E-03	1.034586681	IV
YP_215504	acrB	multidrug	FALSE	FALSE	FALSE	FALSE	FALSE	species	4.20E-01	1.10E-02	1.407343388	IV
YP_309460	acrB	multidrug	FALSE	FALSE	TRUE	FALSE	FALSE	genus	5.00E-01	4.50E-02	8.498067157	IV
YP_454364	acrB	multidrug	FALSE	FALSE	FALSE	FALSE	FALSE	genus	7.80E-01	4.90E-02	1.391899476	IV
YP_688009	acrB	multidrug	FALSE	FALSE	TRUE	FALSE	FALSE	genus	5.30E-01	6.10E-02	36.73596022	IV
ZP_02346647	acrB	multidrug	FALSE	FALSE	TRUE	FALSE	FALSE	bacteria	5.90E-01	7.20E-02	7.663571398	IV
ZP_02684554	acrB	multidrug	FALSE	FALSE	TRUE	FALSE	FALSE	family	6.50E-01	8.70E-02	15.04441719	IV
ZP_02902384	acrB	multidrug	FALSE	FALSE	TRUE	FALSE	FALSE	genus	5.40E-01	3.10E-02	7.578954315	IV
ZP_03065057	acrB	multidrug	FALSE	FALSE	TRUE	FALSE	FALSE	strain	5.70E-01	5.40E-02	16.53463924	IV
ZP_03222019	acrB	multidrug	FALSE	TRUE	TRUE	TRUE	FALSE	genus	7.80E-01	1.40E-01	5.424188752	IV
ZP_03832747	acrB	multidrug	FALSE	FALSE	FALSE	FALSE	FALSE	genus	7.00E-01	4.00E-02	1.466525493	IV
ZP_04612532	acrB	multidrug	FALSE	FALSE	TRUE	FALSE	FALSE	strain	6.10E-01	1.20E-02	0.822381361	IV
ZP_04615616	acrB	multidrug	FALSE	FALSE	TRUE	FALSE	FALSE	genus	6.90E-01	3.50E-02	2.084381424	IV
ZP_04620400	acrB	multidrug	FALSE	FALSE	FALSE	FALSE	FALSE	genus	5.60E-01	1.70E-02	3.623416434	IV
ZP_04627600	acrB	multidrug	FALSE	FALSE	TRUE	FALSE	FALSE	genus	2.40E-01	2.20E-03	0.492601386	IV
ZP_04631836	acrB	multidrug	FALSE	FALSE	TRUE	FALSE	FALSE	genus	4.40E-01	8.40E-03	1.469060614	IV
ZP_04635098	acrB	multidrug	FALSE	FALSE	TRUE	FALSE	FALSE	genus	5.80E-01	2.20E-02	1.123818523	IV
ZP_04639026	acrB	multidrug	FALSE	FALSE	TRUE	FALSE	FALSE	genus	2.80E-01	4.60E-03	1.411170936	IV
CP000647.1.gene3710.p01	acrF	multidrug	FALSE	FALSE	TRUE	FALSE	FALSE	order	8.70E-01	1.90E-01	3.534933018	IV
AAL14439	adeA	multidrug	FALSE	FALSE	TRUE	FALSE	FALSE	genus	1.40E-02	1.70E-04	0.050554397	IV
NC_009085.4919118.p01	adeA	multidrug	FALSE	FALSE	TRUE	FALSE	FALSE	genus	4.10E-03	1.30E-04	0.018629622	IV
NC_009085.4919119.p01	adeA	multidrug	FALSE	FALSE	TRUE	FALSE	FALSE	strain	1.40E-02	1.90E-04	0.022217397	IV
NC_010410.6002906.p01	adeA	multidrug	FALSE	FALSE	TRUE	FALSE	FALSE	genus	2.00E-02	2.30E-04	0.138540811	IV
AAL14440	adeB	multidrug	FALSE	FALSE	TRUE	FALSE	FALSE	species	2.20E-01	2.50E-03	0.204598053	IV
ABO12177	adeB	multidrug	FALSE	FALSE	TRUE	FALSE	FALSE	genus	6.90E-02	7.30E-04	0.179904979	IV
CAJ77844	adeB	multidrug	FALSE	FALSE	TRUE	FALSE	FALSE	genus	6.30E-02	4.70E-04	0.142904224	IV
YP_001846483	adeB	multidrug	FALSE	FALSE	TRUE	FALSE	FALSE	genus	6.90E-02	1.00E-03	0.275498392	IV
ZP_03823622	adeB	multidrug	FALSE	FALSE	FALSE	FALSE	FALSE	genus	3.30E-01	8.30E-03	0.364729816	IV
ZP_04661876	adeB	multidrug	FALSE	FALSE	TRUE	FALSE	FALSE	genus	3.10E-01	4.60E-03	0.285317087	IV
AAL14441	adeC	multidrug	FALSE	FALSE	TRUE	FALSE	FALSE	genus	3.10E-02	2.50E-04	0.586993643	IV
CAJ77843	adeC	multidrug	FALSE	FALSE	TRUE	FALSE	FALSE	genus	6.70E-02	4.10E-04	0.420908052	IV
CP003583.1.gene2512.p01	adeC	multidrug	FALSE	FALSE	TRUE	FALSE	FALSE	bacteria	4.80E-01	1.60E-02	14.62265912	IV
NC_010400.5984384.p01	adeC	multidrug	FALSE	FALSE	TRUE	FALSE	FALSE	genus	8.00E-02	3.30E-03	0.202525253	IV
NC_010410.6000769.p01	adeC	multidrug	FALSE	FALSE	TRUE	FALSE	FALSE	genus	6.90E-02	2.90E-03	0.261342715	IV
NC_011586.7046389.p01	adeC	multidrug	FALSE	FALSE	TRUE	FALSE	FALSE	genus	2.20E-02	1.60E-04	0.287104746	IV
NC_011586.7045444.p01	adeJ	multidrug	FALSE	FALSE	TRUE	FALSE	FALSE	genus	7.20E-01	1.00E-01	0.380206147	IV
NC_011586.7045445.p01	adeK	multidrug	FALSE	FALSE	TRUE	FALSE	FALSE	genus	5.70E-02	1.70E-03	0.193448964	IV
ABC38311	amrB	multidrug	FALSE	FALSE	FALSE	FALSE	FALSE	genus	3.90E-01	4.50E-03	2.023038329	IV
CAR51973	amrB	multidrug	FALSE	FALSE	FALSE	FALSE	FALSE	genus	1.60E-01	1.80E-03	0.940531847	IV
NP_744962	amrB	multidrug	FALSE	FALSE	FALSE	FALSE	FALSE	genus	5.40E-01	1.50E-02	0.773004241	IV
YP_001119417	amrB	multidrug	FALSE	FALSE	FALSE	FALSE	FALSE	genus	6.30E-01	1.50E-02	1.334616339	IV
YP_001579800	amrB	multidrug	FALSE	FALSE	FALSE	FALSE	FALSE	genus	4.30E-01	8.30E-03	1.171830287	IV
YP_001764894	amrB	multidrug	FALSE	FALSE	FALSE	FALSE	FALSE	genus	2.70E-01	2.50E-03	1.132575493	IV
YP_001808247	amrB	multidrug	FALSE	FALSE	FALSE	FALSE	FALSE	strain	7.60E-02	6.10E-04	0.982639667	IV
YP_369007	amrB	multidrug	FALSE	FALSE	FALSE	FALSE	FALSE	genus	4.40E-01	6.40E-03	0.926479392	IV
YP_621023	amrB	multidrug	FALSE	FALSE	FALSE	FALSE	FALSE	genus	2.30E-01	2.30E-03	1.127737529	IV
YP_773413	amrB	multidrug	FALSE	FALSE	FALSE	FALSE	FALSE	strain	9.20E-02	1.30E-03	1.67233985	IV
YP_992987	amrB	multidrug	FALSE	FALSE	FALSE	FALSE	FALSE	genus	5.30E-01	9.20E-03	1.389188487	IV
ZP_01769103	amrB	multidrug	FALSE	TRUE	FALSE	TRUE	FALSE	genus	2.30E-01	3.10E-03	0.998925049	IV
ZP_02360222	amrB	multidrug	FALSE	FALSE	FALSE	FALSE	FALSE	strain	4.50E-01	5.70E-03	1.062044462	IV
ZP_02367088	amrB	multidrug	FALSE	FALSE	FALSE	FALSE	FALSE	genus	4.30E-01	7.90E-03	1.012683759	IV
ZP_02374815	amrB	multidrug	FALSE	FALSE	FALSE	FALSE	FALSE	genus	4.50E-01	6.60E-03	1.315887464	IV
ZP_02892568	amrB	multidrug	FALSE	FALSE	FALSE	FALSE	FALSE	genus	2.10E-01	3.30E-03	1.405446066	IV
ZP_02909221	amrB	multidrug	FALSE	FALSE	FALSE	FALSE	FALSE	genus	2.50E-01	3.40E-03	0.560763326	IV
ZP_03453095	amrB	multidrug	FALSE	TRUE	FALSE	TRUE	FALSE	genus	1.40E-01	1.60E-03	1.069543374	IV
ZP_03577554	amrB	multidrug	FALSE	FALSE	FALSE	FALSE	FALSE	genus	1.60E-01	1.70E-03	0.752799224	IV
ZP_03585936	amrB	multidrug	FALSE	FALSE	FALSE	FALSE	FALSE	genus	1.50E-01	1.50E-03	0.827222625	IV
BAH64410	bicyclomycin-multidrug_efflux_protein_bcr	multidrug	FALSE	FALSE	TRUE	FALSE	FALSE	order	2.00E-01	1.10E-02	7.708324994	IV
NP_461165	bicyclomycin-multidrug_efflux_protein_bcr	multidrug	FALSE	FALSE	TRUE	FALSE	FALSE	family	1.70E-01	4.00E-03	27.44814671	IV
YP_001177494	bicyclomycin-multidrug_efflux_protein_bcr	multidrug	FALSE	FALSE	TRUE	FALSE	FALSE	phylum	8.80E-02	1.70E-03	1.508480594	IV
YP_001437159	bicyclomycin-multidrug_efflux_protein_bcr	multidrug	FALSE	FALSE	FALSE	FALSE	FALSE	genus	1.00E-01	2.30E-03	0.312399269	IV
YP_001452184	bicyclomycin-multidrug_efflux_protein_bcr	multidrug	FALSE	FALSE	TRUE	FALSE	FALSE	family	2.70E-01	8.90E-03	11.49668164	IV
YP_001587036	bicyclomycin-multidrug_efflux_protein_bcr	multidrug	FALSE	TRUE	TRUE	TRUE	FALSE	genus	9.80E-02	1.20E-03	23.08803214	IV
YP_002237398	bicyclomycin-multidrug_efflux_protein_bcr	multidrug	FALSE	FALSE	TRUE	FALSE	FALSE	bacteria	1.60E-01	5.00E-03	3.691041944	IV
YP_002244306	bicyclomycin-multidrug_efflux_protein_bcr	multidrug	FALSE	FALSE	FALSE	FALSE	FALSE	genus	1.90E-01	3.30E-03	10.66219712	IV
YP_002387665	bicyclomycin-multidrug_efflux_protein_bcr	multidrug	FALSE	FALSE	TRUE	FALSE	FALSE	genus	3.10E-01	2.00E-02	93.43411679	IV
YP_002850162	bicyclomycin-multidrug_efflux_protein_bcr	multidrug	FALSE	FALSE	TRUE	FALSE	FALSE	bacteria	3.60E-01	1.90E-02	8.517937589	IV
ZP_02901634	bicyclomycin-multidrug_efflux_protein_bcr	multidrug	FALSE	FALSE	FALSE	FALSE	FALSE	strain	1.80E-01	5.10E-03	37.96743248	IV
YP_001025937	bpeE	multidrug	FALSE	TRUE	FALSE	TRUE	FALSE	genus	2.00E-03	3.90E-05	0.079644536	IV
YP_001025938	bpeF	multidrug	FALSE	TRUE	FALSE	TRUE	FALSE	genus	7.80E-02	6.00E-04	0.204970344	IV
ZP_02357857	bpeF	multidrug	FALSE	TRUE	FALSE	TRUE	FALSE	genus	1.70E-01	4.80E-03	0.148159836	IV
ZP_02405550	bpeF	multidrug	FALSE	TRUE	FALSE	TRUE	FALSE	genus	8.20E-02	1.80E-03	0.157067158	IV
ZP_02465589	bpeF	multidrug	FALSE	TRUE	FALSE	TRUE	FALSE	genus	1.90E-01	4.70E-03	0.341366672	IV
ABC36050	ceoB	multidrug	FALSE	TRUE	FALSE	TRUE	FALSE	genus	7.30E-02	1.10E-03	0.251078475	IV
CAR56416	ceoB	multidrug	FALSE	TRUE	FALSE	TRUE	FALSE	genus	1.00E-01	2.00E-03	0.290676208	IV
YP_001116031	ceoB	multidrug	FALSE	TRUE	FALSE	TRUE	FALSE	genus	9.20E-02	2.40E-03	0.287420366	IV
YP_001583350	ceoB	multidrug	FALSE	TRUE	FALSE	TRUE	FALSE	genus	1.20E-01	4.50E-03	0.116109381	IV
YP_001811890	ceoB	multidrug	FALSE	TRUE	FALSE	TRUE	FALSE	genus	1.40E-01	4.90E-03	0.344806938	IV
YP_002095804	ceoB	multidrug	FALSE	FALSE	FALSE	FALSE	FALSE	strain	3.60E-01	8.70E-03	0.279871448	IV
YP_371056	ceoB	multidrug	FALSE	TRUE	FALSE	TRUE	FALSE	genus	8.60E-02	1.50E-03	0.107359934	IV
YP_776582	ceoB	multidrug	FALSE	TRUE	FALSE	TRUE	FALSE	genus	7.80E-02	9.10E-04	0.262076672	IV
YP_838977	ceoB	multidrug	FALSE	TRUE	FALSE	TRUE	FALSE	genus	6.10E-02	8.10E-04	0.108039148	IV
ZP_02371789	ceoB	multidrug	FALSE	TRUE	FALSE	TRUE	FALSE	strain	1.80E-01	4.40E-03	0.144466203	IV
ZP_02904980	ceoB	multidrug	FALSE	FALSE	FALSE	FALSE	FALSE	strain	1.80E-01	4.00E-03	0.194169028	IV
ZP_03573944	ceoB	multidrug	FALSE	TRUE	FALSE	TRUE	FALSE	genus	8.20E-02	1.40E-03	0.11297358	IV
CP000768.1.gene1537.p01	cmeB	multidrug	FALSE	FALSE	FALSE	FALSE	FALSE	species	9.00E-01	9.80E-02	4.411358182	IV
CP000034.1.gene2880.p01	emrA	multidrug	FALSE	FALSE	TRUE	FALSE	FALSE	species	6.40E-01	1.50E-01	9.660106464	IV
CP000647.1.gene3014.p01	emrA	multidrug	FALSE	FALSE	TRUE	FALSE	FALSE	bacteria	4.90E-01	3.10E-02	1.435965616	IV
CP001138.1.gene2905.p01	emrA	multidrug	FALSE	TRUE	TRUE	TRUE	FALSE	bacteria	5.30E-01	3.70E-02	2.156618571	IV
CP004022.1.gene547.p01	emrA	multidrug	FALSE	FALSE	TRUE	FALSE	FALSE	order	1.10E-01	7.60E-03	0.477060658	IV
NC_002695.1.914737.p01	emrA	multidrug	FALSE	TRUE	TRUE	TRUE	FALSE	phylum	5.70E-01	1.30E-01	32.70960526	IV
CP000647.1.gene3015.p01	emrB	multidrug	FALSE	FALSE	TRUE	FALSE	FALSE	bacteria	5.10E-01	5.00E-02	4.799686792	IV
CP001138.1.gene2906.p01	emrB	multidrug	FALSE	TRUE	TRUE	TRUE	FALSE	bacteria	6.70E-01	1.20E-01	3.570031655	IV
CP004022.1.gene546.p01	emrB	multidrug	FALSE	FALSE	TRUE	FALSE	FALSE	order	5.90E-01	2.30E-02	0.917688553	IV
NC_002695.1.914736.p01	emrB	multidrug	FALSE	TRUE	TRUE	TRUE	FALSE	phylum	5.90E-01	1.80E-01	25.21507916	IV
NC_010410.6003262.p01	emrB	multidrug	FALSE	FALSE	TRUE	FALSE	FALSE	genus	1.70E-01	2.00E-02	0.227488428	IV
AE016830.1.gene1786.p01	EmrB-QacA family major facilitator transporter	multidrug	FALSE	FALSE	FALSE	FALSE	FALSE	bacteria	8.60E-02	1.20E-02	1.202214736	IV
CP001581.1.gene725.p01	EmrB-QacA family major facilitator transporter	multidrug	FALSE	FALSE	FALSE	FALSE	FALSE	genus	2.40E-02	3.30E-04	0.123354247	IV
CP001918.1.gene4071.p01	EmrB-QacA family major facilitator transporter	multidrug	FALSE	FALSE	TRUE	FALSE	FALSE	phylum	5.90E-01	6.80E-02	3.596451468	IV
NC_002951.3237419.p01	EmrB-QacA family major facilitator transporter	multidrug	FALSE	TRUE	TRUE	TRUE	FALSE	genus	2.00E-02	2.40E-04	0.867295702	IV
NC_002951.3237948.p01	EmrB-QacA family major facilitator transporter	multidrug	FALSE	TRUE	TRUE	TRUE	FALSE	genus	4.70E-02	8.10E-04	2.211470039	IV
NC_007793.3913346.p01	EmrB-QacA family major facilitator transporter	multidrug	FALSE	FALSE	TRUE	FALSE	FALSE	genus	2.20E-02	1.30E-04	0.792370304	IV
NC_009641.5331418.p01	EmrB-QacA family major facilitator transporter	multidrug	FALSE	FALSE	TRUE	FALSE	FALSE	genus	4.10E-02	8.50E-04	4.344257485	IV
CAR61679	emrD	multidrug	FALSE	FALSE	FALSE	FALSE	FALSE	species	3.70E-02	3.20E-04	0.506090429	IV
CP000647.1.gene4115.p01	emrD	multidrug	FALSE	FALSE	TRUE	FALSE	FALSE	strain	1.90E-01	8.70E-03	11.00744923	IV
CP004022.1.gene3225.p01	emrD	multidrug	FALSE	FALSE	TRUE	FALSE	FALSE	order	4.90E-02	1.40E-03	0.219116075	IV
YP_001174764	emrD	multidrug	FALSE	FALSE	FALSE	FALSE	FALSE	strain	1.10E-01	2.60E-03	13.21479129	IV
YP_001451632	emrD	multidrug	FALSE	FALSE	TRUE	FALSE	FALSE	family	1.90E-01	4.20E-03	2.550189773	IV
YP_002116741	emrD	multidrug	FALSE	FALSE	FALSE	FALSE	FALSE	strain	7.10E-02	7.50E-04	65.23541126	IV
YP_002235907	emrD	multidrug	FALSE	FALSE	TRUE	FALSE	FALSE	bacteria	1.20E-01	2.80E-03	79.03925401	IV
YP_002384997	emrD	multidrug	FALSE	FALSE	FALSE	FALSE	FALSE	species	1.60E-01	3.80E-03	7.51292605	IV
YP_002393667	emrD	multidrug	FALSE	TRUE	TRUE	TRUE	FALSE	genus	7.30E-02	1.30E-03	5.44690774	IV
YP_002846930	emrD	multidrug	FALSE	FALSE	TRUE	FALSE	FALSE	bacteria	1.30E-01	2.50E-03	3.718356094	IV
YP_410000	emrD	multidrug	FALSE	FALSE	TRUE	FALSE	FALSE	genus	3.40E-01	2.90E-02	73.28529272	IV
ZP_02901431	emrD	multidrug	FALSE	FALSE	TRUE	FALSE	FALSE	genus	2.40E-01	1.10E-02	12.67840461	IV
ZP_03063464	emrD	multidrug	FALSE	FALSE	TRUE	FALSE	FALSE	strain	3.70E-01	3.10E-02	37.87449645	IV
ZP_03078078	emrD	multidrug	FALSE	FALSE	FALSE	FALSE	FALSE	strain	1.10E-01	1.40E-03	25.3226455	IV
ZP_03215830	emrD	multidrug	FALSE	FALSE	FALSE	FALSE	FALSE	strain	1.00E-02	5.90E-05	0.446000591	IV
ZP_03347409	emrD	multidrug	FALSE	FALSE	TRUE	FALSE	FALSE	phylum	1.20E-01	2.40E-03	7.491511432	IV
ZP_04653995	emrD	multidrug	FALSE	FALSE	TRUE	FALSE	FALSE	family	7.10E-02	7.70E-04	1.26343484	IV
AE000516.2.gene3301.p01	emrE	multidrug	FALSE	FALSE	FALSE	FALSE	FALSE	genus	1.60E-02	2.80E-03	0.293623426	IV
CP001138.1.gene1489.p01	emrE	multidrug	FALSE	TRUE	TRUE	TRUE	FALSE	genus	2.40E-02	7.70E-04	0.118348369	IV
NC_008702.1.4608023.p01	emrE	multidrug	FALSE	FALSE	FALSE	FALSE	FALSE	genus	5.30E-02	1.20E-03	0.067011571	IV
ZP_04003442	emrE	multidrug	FALSE	FALSE	TRUE	FALSE	FALSE	phylum	3.40E-01	5.20E-02	62.89263088	IV
CP000034.1.gene2563.p01	emrK	multidrug	FALSE	FALSE	TRUE	FALSE	FALSE	family	5.50E-01	1.00E-01	17.17445936	IV
NC_002695.1.915653.p01	emrK	multidrug	FALSE	FALSE	TRUE	FALSE	FALSE	phylum	5.40E-01	1.30E-01	48.39024104	IV
AE016830.1.gene1357.p01	major_facilitator_superfamily_transporter	multidrug	FALSE	FALSE	TRUE	FALSE	FALSE	bacteria	1.20E-01	1.30E-02	92.15607681	IV
CP001918.1.gene2931.p01	major_facilitator_superfamily_transporter	multidrug	FALSE	FALSE	TRUE	FALSE	FALSE	phylum	2.10E-01	1.10E-02	0.082763443	IV
JQ768046.1.gene8.p1	major_facilitator_superfamily_transporter	multidrug	FALSE	FALSE	FALSE	FALSE	FALSE	strain	4.10E-02	2.50E-03	0.133339977	IV
NC_002758.1122191.p01	major_facilitator_superfamily_transporter	multidrug	FALSE	FALSE	TRUE	FALSE	FALSE	genus	3.50E-02	2.80E-04	2.294296856	IV
NC_002758.1122377.p01	major_facilitator_superfamily_transporter	multidrug	FALSE	FALSE	TRUE	FALSE	FALSE	genus	2.40E-02	3.90E-04	2.30389267	IV
NC_002952.2859362.p01	major_facilitator_superfamily_transporter	multidrug	FALSE	TRUE	TRUE	TRUE	FALSE	genus	1.50E-01	2.90E-03	6.695475078	IV
NC_009487.5169637.p01	major_facilitator_superfamily_transporter	multidrug	FALSE	TRUE	TRUE	TRUE	FALSE	genus	4.70E-02	8.40E-04	60.24295495	IV
NC_010410.6002639.p01	major_facilitator_superfamily_transporter	multidrug	FALSE	FALSE	TRUE	FALSE	FALSE	genus	1.30E-01	1.40E-02	0.212984614	IV
YP_001033686	major_facilitator_superfamily_transporter	multidrug	FALSE	FALSE	FALSE	FALSE	FALSE	genus	1.00E-01	1.50E-03	53.65560094	IV
YP_001419960	major_facilitator_superfamily_transporter	multidrug	FALSE	FALSE	FALSE	FALSE	FALSE	class	2.90E-02	5.10E-03	2.395598998	IV
YP_001486998	major_facilitator_superfamily_transporter	multidrug	FALSE	FALSE	FALSE	FALSE	FALSE	genus	2.90E-02	3.90E-03	2.954046756	IV
YP_254114	major_facilitator_superfamily_transporter	multidrug	FALSE	FALSE	FALSE	FALSE	FALSE	genus	6.10E-03	1.50E-05	0.658699737	IV
ZP_03053667	major_facilitator_superfamily_transporter	multidrug	FALSE	FALSE	FALSE	FALSE	FALSE	genus	1.00E-02	1.70E-03	3.025221754	IV
ZP_03612813	major_facilitator_superfamily_transporter	multidrug	FALSE	FALSE	FALSE	FALSE	FALSE	genus	1.60E-02	7.20E-05	2.241575946	IV
CP000675.2.gene1363.p01	marR	multidrug	FALSE	FALSE	FALSE	FALSE	FALSE	genus	6.10E-03	1.20E-04	1.021187894	IV
NC_002951.3237855.p01	marR	multidrug	FALSE	TRUE	TRUE	TRUE	FALSE	bacteria	3.90E-02	1.40E-03	2.904669357	IV
NC_009085.4918988.p01	marR	multidrug	FALSE	FALSE	TRUE	FALSE	FALSE	genus	7.80E-02	7.40E-03	0.285137914	IV
ACB17400	mdfA	multidrug	FALSE	FALSE	TRUE	FALSE	FALSE	family	2.30E-01	7.50E-03	25.61126991	IV
CP000675.2.gene1502.p01	mdfA	multidrug	FALSE	FALSE	FALSE	FALSE	FALSE	genus	3.90E-02	6.40E-04	0.172601305	IV
CP001918.1.gene2898.p01	mdfA	multidrug	FALSE	FALSE	TRUE	FALSE	FALSE	phylum	2.30E-01	5.40E-03	0.860593973	IV
NC_010400.5984123.p01	mdfA	multidrug	FALSE	FALSE	TRUE	FALSE	FALSE	strain	1.00E-01	8.00E-03	0.27295142	IV
NC_010410.6000500.p01	mdfA	multidrug	FALSE	FALSE	TRUE	FALSE	FALSE	genus	8.20E-02	3.70E-03	0.2145765	IV
NP_459843	mdfA	multidrug	FALSE	FALSE	FALSE	FALSE	FALSE	genus	3.10E-01	1.20E-02	37.61575153	IV
NP_752857	mdfA	multidrug	FALSE	FALSE	TRUE	FALSE	FALSE	species	2.40E-01	8.30E-03	76.58690363	IV
YP_001176066	mdfA	multidrug	FALSE	FALSE	FALSE	FALSE	FALSE	strain	1.80E-01	3.00E-03	0.439366174	IV
YP_001334540	mdfA	multidrug	FALSE	FALSE	TRUE	FALSE	FALSE	order	1.20E-01	2.50E-03	8.107766436	IV
YP_001462039	mdfA	multidrug	FALSE	FALSE	TRUE	FALSE	FALSE	family	4.30E-01	3.70E-02	73.36081072	IV
YP_002225919	mdfA	multidrug	FALSE	FALSE	FALSE	FALSE	FALSE	genus	5.90E-02	6.50E-04	2.080985982	IV
YP_002239509	mdfA	multidrug	FALSE	FALSE	TRUE	FALSE	FALSE	bacteria	3.30E-01	1.30E-02	3.090994389	IV
YP_002636476	mdfA	multidrug	FALSE	FALSE	FALSE	FALSE	FALSE	strain	1.70E-01	3.50E-03	13.70803819	IV
YP_002848751	mdfA	multidrug	FALSE	FALSE	TRUE	FALSE	FALSE	bacteria	1.80E-01	2.90E-03	1.165646567	IV
YP_215847	mdfA	multidrug	FALSE	FALSE	FALSE	FALSE	FALSE	species	8.40E-02	8.30E-04	9.263893476	IV
YP_407239	mdfA	multidrug	FALSE	FALSE	TRUE	FALSE	FALSE	strain	3.70E-01	3.30E-02	89.85683989	IV
ZP_02344185	mdfA	multidrug	FALSE	FALSE	FALSE	FALSE	FALSE	genus	1.60E-01	3.00E-03	38.52759243	IV
ZP_02685589	mdfA	multidrug	FALSE	FALSE	FALSE	FALSE	FALSE	genus	1.40E-02	6.40E-05	0.566280566	IV
ZP_02903427	mdfA	multidrug	FALSE	FALSE	TRUE	FALSE	FALSE	genus	3.20E-01	1.50E-02	4.942564279	IV
ZP_03027991	mdfA	multidrug	FALSE	FALSE	TRUE	FALSE	FALSE	genus	2.20E-01	6.00E-03	87.40970003	IV
ZP_03050303	mdfA	multidrug	FALSE	FALSE	TRUE	FALSE	FALSE	phylum	1.40E-01	3.00E-03	71.19806152	IV
CP001138.1.gene2234.p01	mdtA	multidrug	FALSE	TRUE	TRUE	TRUE	FALSE	genus	2.10E-01	3.50E-03	0.963504369	IV
CP001918.1.gene3439.p01	mdtA	multidrug	FALSE	FALSE	TRUE	FALSE	FALSE	phylum	4.70E-01	4.60E-02	2.122689989	IV
CP004022.1.gene1672.p01	mdtA	multidrug	FALSE	FALSE	TRUE	FALSE	FALSE	genus	6.90E-02	1.90E-03	0.119552335	IV
NC_002695.1.916584.p01	mdtA	multidrug	FALSE	FALSE	TRUE	FALSE	FALSE	phylum	6.10E-01	2.50E-01	40.5695694	IV
CP001138.1.gene2235.p01	mdtB	multidrug	FALSE	TRUE	TRUE	TRUE	FALSE	genus	7.00E-01	8.00E-02	0.187671157	IV
CP001918.1.gene3440.p01	mdtB	multidrug	FALSE	FALSE	TRUE	FALSE	FALSE	phylum	6.80E-01	8.80E-02	0.148299804	IV
CP004022.1.gene1673.p01	mdtB	multidrug	FALSE	FALSE	TRUE	FALSE	FALSE	order	6.80E-01	1.10E-01	0.120293553	IV
NC_002695.1.916585.p01	mdtB	multidrug	FALSE	FALSE	TRUE	FALSE	FALSE	bacteria	8.20E-01	6.60E-01	1.382106558	IV
CP001138.1.gene2236.p01	mdtC	multidrug	FALSE	TRUE	TRUE	TRUE	FALSE	genus	6.70E-01	8.60E-02	0.218743857	IV
CP001918.1.gene3441.p01	mdtC	multidrug	FALSE	FALSE	TRUE	FALSE	FALSE	bacteria	7.90E-01	1.20E-01	0.29096587	IV
CP004022.1.gene1674.p01	mdtC	multidrug	FALSE	FALSE	TRUE	FALSE	FALSE	order	6.90E-01	8.90E-02	0.128511104	IV
NC_002695.1.916586.p01	mdtC	multidrug	FALSE	FALSE	TRUE	FALSE	FALSE	bacteria	8.20E-01	5.80E-01	1.590550898	IV
NC_002695.1.916587.p01	mdtD	multidrug	FALSE	FALSE	TRUE	FALSE	FALSE	phylum	6.40E-01	2.60E-01	16.74858198	IV
CP001918.1.gene3442.p01	mdtE	multidrug	FALSE	FALSE	TRUE	FALSE	FALSE	phylum	4.10E-01	2.20E-02	1.944188303	IV
YP_002295057	mdtE	multidrug	FALSE	FALSE	TRUE	FALSE	FALSE	genus	3.30E-01	2.50E-02	93.58321107	IV
YP_002384137	mdtE	multidrug	FALSE	FALSE	FALSE	FALSE	FALSE	species	1.10E-01	3.10E-03	4.558903712	IV
YP_002400009	mdtE	multidrug	FALSE	FALSE	TRUE	FALSE	FALSE	genus	6.90E-02	6.70E-04	38.28003815	IV
ZP_02901198	mdtE	multidrug	FALSE	FALSE	TRUE	FALSE	FALSE	genus	2.40E-01	7.00E-03	24.63105624	IV
ZP_03043001	mdtE	multidrug	FALSE	FALSE	TRUE	FALSE	FALSE	genus	8.60E-02	9.50E-04	49.46112263	IV
ACB18310	mdtF	multidrug	FALSE	FALSE	TRUE	FALSE	FALSE	genus	5.00E-01	5.10E-02	44.53509744	IV
Q8FCI8	mdtF	multidrug	FALSE	FALSE	TRUE	FALSE	FALSE	genus	3.20E-01	1.30E-02	32.11660386	IV
YP_001460310	mdtF	multidrug	FALSE	FALSE	TRUE	FALSE	FALSE	phylum	2.70E-01	7.60E-03	51.90875492	IV
YP_001464983	mdtF	multidrug	FALSE	FALSE	TRUE	FALSE	FALSE	family	2.20E-01	6.80E-03	33.42748757	IV
YP_001882200	mdtF	multidrug	FALSE	FALSE	TRUE	FALSE	FALSE	genus	3.30E-01	1.20E-02	7.511985698	IV
YP_002384138	mdtF	multidrug	FALSE	FALSE	FALSE	FALSE	FALSE	species	8.90E-01	1.00E-01	4.534673581	IV
YP_002388977	mdtF	multidrug	FALSE	FALSE	TRUE	FALSE	FALSE	species	4.30E-01	3.20E-02	52.34994419	IV
YP_002400010	mdtF	multidrug	FALSE	FALSE	TRUE	FALSE	FALSE	genus	4.80E-01	4.30E-02	36.39790001	IV
YP_002409908	mdtF	multidrug	FALSE	FALSE	TRUE	FALSE	FALSE	genus	4.10E-01	2.30E-02	33.00041976	IV
YP_002414662	mdtF	multidrug	FALSE	FALSE	TRUE	FALSE	FALSE	genus	4.40E-01	3.40E-02	63.22730556	IV
YP_002807856	mdtF	multidrug	FALSE	FALSE	TRUE	FALSE	FALSE	genus	5.80E-01	8.50E-02	26.26474932	IV
YP_002847505	mdtF	multidrug	FALSE	FALSE	TRUE	FALSE	FALSE	bacteria	7.10E-01	2.60E-02	0.860336852	IV
YP_405004	mdtF	multidrug	FALSE	FALSE	TRUE	FALSE	FALSE	species	3.70E-01	1.80E-02	22.8838023	IV
YP_691296	mdtF	multidrug	FALSE	FALSE	TRUE	FALSE	FALSE	species	5.10E-01	4.20E-02	36.8120961	IV
YP_859120	mdtF	multidrug	FALSE	TRUE	TRUE	TRUE	FALSE	family	6.70E-02	7.80E-04	16.40436262	IV
ZP_02901439	mdtF	multidrug	FALSE	FALSE	TRUE	FALSE	FALSE	genus	7.60E-01	1.10E-01	7.116473195	IV
ZP_03032068	mdtF	multidrug	FALSE	FALSE	TRUE	FALSE	FALSE	genus	4.00E-01	1.90E-02	22.8696942	IV
ZP_03042915	mdtF	multidrug	FALSE	FALSE	TRUE	FALSE	FALSE	genus	4.30E-01	4.10E-02	70.20524666	IV
ZP_03063547	mdtF	multidrug	FALSE	FALSE	TRUE	FALSE	FALSE	strain	6.60E-01	8.50E-02	16.17534613	IV
ZP_03067876	mdtF	multidrug	FALSE	FALSE	TRUE	FALSE	FALSE	genus	4.30E-01	3.60E-02	23.09242846	IV
A7ZKF6	mdtG	multidrug	FALSE	FALSE	TRUE	FALSE	FALSE	phylum	8.40E-02	1.40E-03	4.008882297	IV
A7ZZ10	mdtG	multidrug	FALSE	FALSE	TRUE	FALSE	FALSE	strain	3.20E-01	1.80E-02	61.4898535	IV
B7LT82	mdtG	multidrug	FALSE	FALSE	FALSE	FALSE	FALSE	species	2.60E-01	7.60E-03	27.07515702	IV
BAH62770	mdtG	multidrug	FALSE	FALSE	TRUE	FALSE	FALSE	genus	1.80E-01	3.30E-03	1.907958758	IV
CAL11685	mdtG	multidrug	FALSE	FALSE	TRUE	FALSE	FALSE	genus	3.50E-02	2.40E-04	0.043830313	IV
CP001918.1.gene2608.p01	mdtG	multidrug	FALSE	FALSE	TRUE	FALSE	FALSE	phylum	1.40E-01	3.30E-03	1.389989789	IV
CP004022.1.gene1785.p01	mdtG	multidrug	FALSE	FALSE	TRUE	FALSE	FALSE	order	5.10E-02	1.50E-03	0.420331398	IV
HE999704.1.gene3083.p01	mdtG	multidrug	FALSE	FALSE	FALSE	FALSE	FALSE	strain	0.00E+00	0.00E+00	Nature_only	IV
NP_753232	mdtG	multidrug	FALSE	FALSE	TRUE	FALSE	FALSE	family	2.80E-01	1.40E-02	18.7852288	IV
Q57QK4	mdtG	multidrug	FALSE	FALSE	FALSE	FALSE	FALSE	species	8.60E-02	8.60E-04	0.949697226	IV
YP_001334730	mdtG	multidrug	FALSE	FALSE	TRUE	FALSE	FALSE	order	2.60E-01	8.10E-03	4.199753179	IV
YP_001453577	mdtG	multidrug	FALSE	FALSE	TRUE	FALSE	FALSE	family	2.60E-01	7.60E-03	14.0151778	IV
YP_001478113	mdtG	multidrug	FALSE	FALSE	TRUE	FALSE	FALSE	order	2.00E-01	4.00E-03	0.37979964	IV
YP_002045152	mdtG	multidrug	FALSE	FALSE	FALSE	FALSE	FALSE	genus	8.20E-03	3.60E-05	0.088837306	IV
YP_002215984	mdtG	multidrug	FALSE	FALSE	FALSE	FALSE	FALSE	genus	3.50E-02	2.60E-04	0.539103916	IV
YP_002239313	mdtG	multidrug	FALSE	FALSE	TRUE	FALSE	FALSE	bacteria	1.20E-01	2.30E-03	6.998198626	IV
YP_002243989	mdtG	multidrug	FALSE	FALSE	FALSE	FALSE	FALSE	genus	5.50E-02	5.70E-04	50.88889888	IV
YP_002408074	mdtG	multidrug	FALSE	FALSE	TRUE	FALSE	FALSE	genus	1.40E-01	2.40E-03	13.7870373	IV
YP_002638141	mdtG	multidrug	FALSE	FALSE	FALSE	FALSE	FALSE	strain	2.70E-02	1.20E-04	3.108268894	IV
YP_002848913	mdtG	multidrug	FALSE	FALSE	TRUE	FALSE	FALSE	bacteria	2.30E-01	6.20E-03	15.22183745	IV
ZP_02662290	mdtG	multidrug	FALSE	FALSE	FALSE	FALSE	FALSE	species	2.00E-02	1.10E-04	0.170401501	IV
ZP_02707994	mdtG	multidrug	FALSE	FALSE	FALSE	FALSE	FALSE	strain	8.40E-02	3.40E-04	1.576702177	IV
ZP_03003683	mdtG	multidrug	FALSE	FALSE	TRUE	FALSE	FALSE	family	3.50E-01	3.30E-02	80.14111263	IV
ZP_03221593	mdtG	multidrug	FALSE	FALSE	FALSE	FALSE	FALSE	species	3.50E-02	2.60E-04	0.774341563	IV
ZP_04004395	mdtG	multidrug	FALSE	FALSE	TRUE	FALSE	FALSE	family	2.70E-01	1.10E-02	18.12079902	IV
ZP_04618869	mdtG	multidrug	FALSE	FALSE	FALSE	FALSE	FALSE	genus	3.30E-02	1.30E-04	0.018639256	IV
ZP_04623137	mdtG	multidrug	FALSE	FALSE	TRUE	FALSE	FALSE	genus	1.40E-02	8.70E-05	0.056981225	IV
ZP_04633037	mdtG	multidrug	FALSE	FALSE	TRUE	FALSE	FALSE	genus	6.10E-03	1.50E-05	0.012975942	IV
ZP_04635523	mdtG	multidrug	FALSE	FALSE	TRUE	FALSE	FALSE	genus	4.30E-02	2.80E-04	0.04216366	IV
A7ZZ23	mdtH	multidrug	FALSE	FALSE	TRUE	FALSE	FALSE	genus	1.80E-01	5.30E-03	75.69482237	IV
B6I9E2	mdtH	multidrug	FALSE	FALSE	TRUE	FALSE	FALSE	genus	1.80E-01	3.90E-03	42.27882436	IV
BAH62779	mdtH	multidrug	FALSE	FALSE	TRUE	FALSE	FALSE	bacteria	2.70E-01	1.30E-02	2.432331389	IV
CP001138.1.gene2007.p01	mdtH	multidrug	FALSE	FALSE	FALSE	FALSE	FALSE	genus	8.20E-03	3.20E-05	0.722466729	IV
CP001918.1.gene2596.p01	mdtH	multidrug	FALSE	FALSE	TRUE	FALSE	FALSE	phylum	1.90E-01	6.40E-03	1.573527967	IV
CP004022.1.gene1136.p01	mdtH	multidrug	FALSE	FALSE	TRUE	FALSE	FALSE	order	5.10E-02	1.80E-03	0.149614928	IV
HE999704.1.gene2348.p01	mdtH	multidrug	FALSE	FALSE	FALSE	FALSE	FALSE	genus	4.10E-03	1.40E-04	1.738500508	IV
NP_455659	mdtH	multidrug	FALSE	FALSE	TRUE	FALSE	FALSE	family	1.80E-01	3.70E-03	4.999848305	IV
NP_460137	mdtH	multidrug	FALSE	FALSE	FALSE	FALSE	FALSE	genus	1.00E-02	5.10E-05	1.67779575	IV
Q57QJ1	mdtH	multidrug	FALSE	FALSE	FALSE	FALSE	FALSE	species	1.00E-01	1.70E-03	13.85904883	IV
YP_001176309	mdtH	multidrug	FALSE	FALSE	FALSE	FALSE	FALSE	family	9.00E-02	8.00E-04	0.273183132	IV
YP_001453560	mdtH	multidrug	FALSE	FALSE	TRUE	FALSE	FALSE	family	1.80E-01	2.60E-03	1.092675079	IV
YP_001570858	mdtH	multidrug	FALSE	FALSE	FALSE	FALSE	FALSE	strain	6.30E-02	8.00E-04	1.652414027	IV
YP_001588578	mdtH	multidrug	FALSE	FALSE	FALSE	FALSE	FALSE	strain	3.90E-02	2.70E-04	3.162675391	IV
YP_002382998	mdtH	multidrug	FALSE	FALSE	FALSE	FALSE	FALSE	species	7.60E-02	1.10E-03	0.597027189	IV
YP_002638128	mdtH	multidrug	FALSE	FALSE	FALSE	FALSE	FALSE	strain	1.80E-02	1.40E-04	1.812205747	IV
YP_002848923	mdtH	multidrug	FALSE	FALSE	TRUE	FALSE	FALSE	bacteria	2.20E-01	4.40E-03	8.798945558	IV
YP_310046	mdtH	multidrug	FALSE	FALSE	TRUE	FALSE	FALSE	strain	1.60E-01	4.80E-03	45.05444434	IV
ZP_02834606	mdtH	multidrug	FALSE	FALSE	FALSE	FALSE	FALSE	species	2.40E-02	3.20E-04	6.101070947	IV
ZP_02902573	mdtH	multidrug	FALSE	FALSE	TRUE	FALSE	FALSE	genus	2.90E-01	1.50E-02	21.68829934	IV
ZP_03345948	mdtH	multidrug	FALSE	FALSE	FALSE	FALSE	FALSE	strain	1.40E-01	3.40E-03	7.642657798	IV
A8A0L0	mdtK	multidrug	FALSE	FALSE	TRUE	FALSE	FALSE	genus	3.30E-01	2.40E-02	78.01889289	IV
B7LQA4	mdtK	multidrug	FALSE	FALSE	FALSE	FALSE	FALSE	species	1.20E-01	1.90E-03	3.376639271	IV
BAA31456	mdtK	multidrug	FALSE	FALSE	FALSE	FALSE	FALSE	genus	2.90E-02	1.20E-03	1.029087569	IV
BAC59742	mdtK	multidrug	FALSE	FALSE	FALSE	FALSE	FALSE	genus	2.40E-02	6.80E-04	0.659776194	IV
BAH63712	mdtK	multidrug	FALSE	FALSE	TRUE	FALSE	FALSE	genus	2.20E-01	4.30E-03	14.05611725	IV
CP004022.1.gene1427.p01	mdtK	multidrug	FALSE	FALSE	TRUE	FALSE	FALSE	order	4.30E-02	9.30E-04	0.208373135	IV
NC_011035.1.6448920.p01	mdtK	multidrug	FALSE	TRUE	FALSE	TRUE	FALSE	family	6.70E-02	8.90E-03	15.53367105	IV
NC_011595.7060378.p01	mdtK	multidrug	FALSE	FALSE	TRUE	FALSE	FALSE	genus	1.20E-01	1.50E-02	0.255645933	IV
NP_934523	mdtK	multidrug	FALSE	TRUE	FALSE	TRUE	FALSE	genus	6.30E-02	2.10E-03	3.581765009	IV
Q0T4A9	mdtK	multidrug	FALSE	FALSE	TRUE	FALSE	FALSE	strain	3.30E-01	1.60E-02	45.36423534	IV
Q7UAH8	mdtK	multidrug	FALSE	FALSE	TRUE	FALSE	FALSE	genus	2.10E-01	6.10E-03	40.8108491	IV
Q8D9N8	mdtK	multidrug	FALSE	FALSE	FALSE	FALSE	FALSE	strain	3.30E-02	1.10E-03	9.486189355	IV
Q8Z6N7	mdtK	multidrug	FALSE	FALSE	TRUE	FALSE	FALSE	genus	2.00E-03	2.80E-05	0.207430455	IV
YP_001176513	mdtK	multidrug	FALSE	FALSE	TRUE	FALSE	FALSE	phylum	3.70E-01	1.90E-02	6.377203775	IV
YP_001335662	mdtK	multidrug	FALSE	FALSE	TRUE	FALSE	FALSE	order	2.30E-01	6.60E-03	30.91118695	IV
YP_001438116	mdtK	multidrug	FALSE	FALSE	FALSE	FALSE	FALSE	genus	1.40E-01	2.30E-03	0.391463379	IV
YP_001445425	mdtK	multidrug	FALSE	TRUE	FALSE	TRUE	FALSE	genus	1.10E-01	1.30E-03	0.750052128	IV
YP_001453247	mdtK	multidrug	FALSE	FALSE	TRUE	FALSE	FALSE	family	2.30E-01	4.90E-03	12.48422518	IV
YP_001570595	mdtK	multidrug	FALSE	FALSE	FALSE	FALSE	FALSE	species	3.90E-01	2.30E-02	19.83687123	IV
YP_002040674	mdtK	multidrug	FALSE	FALSE	FALSE	FALSE	FALSE	genus	4.10E-02	4.80E-04	7.179457833	IV
YP_002114436	mdtK	multidrug	FALSE	TRUE	FALSE	TRUE	FALSE	genus	2.20E-02	1.70E-04	2.887267757	IV
YP_002238177	mdtK	multidrug	FALSE	FALSE	TRUE	FALSE	FALSE	bacteria	2.10E-01	5.50E-03	2.861205649	IV
YP_002849300	mdtK	multidrug	FALSE	FALSE	TRUE	FALSE	FALSE	bacteria	2.00E-01	3.80E-03	2.775396578	IV
YP_403489	mdtK	multidrug	FALSE	FALSE	TRUE	FALSE	FALSE	species	4.10E-01	4.10E-02	49.37892641	IV
ZP_01259020	mdtK	multidrug	FALSE	TRUE	FALSE	TRUE	FALSE	genus	2.70E-02	1.30E-03	0.268385079	IV
ZP_02685717	mdtK	multidrug	FALSE	FALSE	TRUE	FALSE	FALSE	genus	6.10E-02	6.50E-04	6.92190381	IV
ZP_02903251	mdtK	multidrug	FALSE	FALSE	TRUE	FALSE	FALSE	genus	2.00E-01	4.60E-03	2.735770649	IV
ZP_03072121	mdtK	multidrug	FALSE	FALSE	TRUE	FALSE	FALSE	family	2.60E-01	1.10E-02	29.92878748	IV
ACI75321	mdtL	multidrug	FALSE	FALSE	TRUE	FALSE	FALSE	genus	4.30E-01	4.80E-02	78.82359379	IV
B1LL36	mdtL	multidrug	FALSE	FALSE	TRUE	FALSE	FALSE	family	1.60E-01	3.10E-03	53.42452747	IV
CP001138.1.gene4042.p01	mdtL	multidrug	FALSE	TRUE	FALSE	TRUE	FALSE	genus	2.90E-01	1.00E-02	15.40311561	IV
NC_011595.7060598.p01	mdtL	multidrug	FALSE	FALSE	TRUE	FALSE	FALSE	genus	1.40E-02	2.30E-04	0.012442964	IV
Q0SYP9	mdtL	multidrug	FALSE	FALSE	TRUE	FALSE	FALSE	species	3.20E-01	1.40E-02	80.6857489	IV
YP_001451669	mdtL	multidrug	FALSE	FALSE	TRUE	FALSE	FALSE	family	3.80E-01	1.90E-02	28.25961579	IV
YP_002385033	mdtL	multidrug	FALSE	FALSE	FALSE	FALSE	FALSE	species	1.20E-01	1.80E-03	89.21412143	IV
YP_671782	mdtL	multidrug	FALSE	FALSE	TRUE	FALSE	FALSE	family	1.90E-01	6.00E-03	58.77520224	IV
ZP_02901234	mdtL	multidrug	FALSE	FALSE	TRUE	FALSE	FALSE	genus	4.60E-01	4.90E-02	78.85697454	IV
ZP_03031860	mdtL	multidrug	FALSE	FALSE	TRUE	FALSE	FALSE	genus	3.50E-01	2.10E-02	60.25736472	IV
ACB17801	mdtM	multidrug	FALSE	FALSE	TRUE	FALSE	FALSE	genus	2.40E-01	8.30E-03	51.49348492	IV
YP_002389784	mdtM	multidrug	FALSE	FALSE	TRUE	FALSE	FALSE	genus	7.60E-02	9.00E-04	5.928651187	IV
ZP_02344978	mdtM	multidrug	FALSE	FALSE	FALSE	FALSE	FALSE	species	4.70E-02	5.70E-04	59.49312446	IV
ZP_02698483	mdtM	multidrug	FALSE	FALSE	FALSE	FALSE	FALSE	genus	7.60E-02	5.70E-04	29.58127771	IV
ZP_03217990	mdtM	multidrug	FALSE	FALSE	TRUE	FALSE	FALSE	family	1.10E-01	1.20E-03	63.47039445	IV
NP_290715	mdtN	multidrug	FALSE	FALSE	TRUE	FALSE	FALSE	genus	1.70E-01	5.30E-03	10.13701596	IV
YP_001465586	mdtN	multidrug	FALSE	FALSE	TRUE	FALSE	FALSE	genus	1.40E-01	3.10E-03	38.86156614	IV
YP_001572361	mdtN	multidrug	FALSE	FALSE	FALSE	FALSE	FALSE	species	1.70E-01	2.30E-03	2.997538288	IV
YP_002295654	mdtN	multidrug	FALSE	FALSE	TRUE	FALSE	FALSE	family	8.80E-02	2.20E-03	24.07191743	IV
YP_002331863	mdtN	multidrug	FALSE	FALSE	TRUE	FALSE	FALSE	species	4.30E-01	5.40E-02	51.61896706	IV
YP_002385298	mdtN	multidrug	FALSE	FALSE	FALSE	FALSE	FALSE	species	2.30E-01	8.90E-03	4.39251183	IV
YP_691420	mdtN	multidrug	FALSE	FALSE	TRUE	FALSE	FALSE	species	4.50E-01	1.00E-01	44.1221712	IV
ZP_03030547	mdtN	multidrug	FALSE	FALSE	TRUE	FALSE	FALSE	genus	7.10E-02	1.20E-03	12.6516354	IV
YP_001460869	mdtO	multidrug	FALSE	FALSE	TRUE	FALSE	FALSE	genus	3.10E-01	2.30E-02	78.68323248	IV
YP_001726874	mdtO	multidrug	FALSE	FALSE	TRUE	FALSE	FALSE	genus	2.90E-01	1.40E-02	94.95222004	IV
YP_002806276	mdtO	multidrug	FALSE	FALSE	TRUE	FALSE	FALSE	genus	2.50E-01	1.30E-02	89.61110787	IV
YP_691421	mdtO	multidrug	FALSE	FALSE	TRUE	FALSE	FALSE	family	2.80E-01	1.20E-02	66.72120428	IV
ZP_03030545	mdtO	multidrug	FALSE	FALSE	TRUE	FALSE	FALSE	family	2.60E-01	8.90E-03	59.2939052	IV
Q83P87	mdtP	multidrug	FALSE	FALSE	TRUE	FALSE	FALSE	family	1.40E-01	2.70E-03	58.04799262	IV
YP_001572363	mdtP	multidrug	FALSE	FALSE	FALSE	FALSE	FALSE	species	4.30E-02	3.70E-04	2.077451691	IV
YP_312991	mdtP	multidrug	FALSE	FALSE	TRUE	FALSE	FALSE	family	1.70E-01	4.10E-03	24.59771344	IV
ZP_03033545	mdtP	multidrug	FALSE	FALSE	TRUE	FALSE	FALSE	genus	3.80E-01	3.50E-02	78.71769314	IV
HE999704.1.gene1125.p01	mepA	multidrug	FALSE	FALSE	FALSE	FALSE	FALSE	genus	4.10E-03	1.50E-04	0.402804084	IV
HE999704.1.gene1126.p01	mepA	multidrug	FALSE	FALSE	FALSE	FALSE	FALSE	genus	0.00E+00	0.00E+00	Nature_only	IV
HE999704.1.gene3064.p01	mepA	multidrug	FALSE	FALSE	FALSE	FALSE	FALSE	genus	1.10E-01	1.60E-03	0.174391228	IV
ZP_04679156	mepA	multidrug	FALSE	FALSE	FALSE	FALSE	FALSE	bacteria	1.20E-02	1.00E-04	0.635019894	IV
NC_002516.2.877855.p01	mexA	multidrug	FALSE	FALSE	TRUE	FALSE	FALSE	genus	3.10E-01	9.40E-03	0.210126162	IV
YP_001345920	mexA	multidrug	FALSE	FALSE	TRUE	FALSE	FALSE	genus	4.90E-02	4.10E-04	0.271460897	IV
CAW25151	mexB	multidrug	FALSE	FALSE	TRUE	FALSE	FALSE	genus	5.40E-01	1.50E-02	0.750201314	IV
NC_002516.2.877852.p01	mexB	multidrug	FALSE	FALSE	TRUE	FALSE	FALSE	genus	5.30E-01	1.90E-02	1.070131742	IV
NC_011595.7057907.p01	mexB	multidrug	FALSE	FALSE	TRUE	FALSE	FALSE	genus	7.60E-01	3.80E-02	0.262483683	IV
YP_001345921	mexB	multidrug	FALSE	FALSE	TRUE	FALSE	FALSE	genus	7.40E-01	3.90E-02	0.740551254	IV
YP_002089536	mexB	multidrug	FALSE	FALSE	FALSE	FALSE	FALSE	strain	6.10E-01	2.20E-02	0.773877523	IV
YP_298289	mexB	multidrug	FALSE	TRUE	FALSE	TRUE	FALSE	family	5.70E-01	2.50E-02	0.589535515	IV
NC_002516.2.881078.p01	mexC	multidrug	FALSE	FALSE	TRUE	FALSE	FALSE	genus	1.90E-01	2.30E-02	0.430470916	IV
NP_521874	mexC	multidrug	FALSE	TRUE	FALSE	TRUE	FALSE	genus	4.70E-02	1.50E-03	0.828235289	IV
YP_002256705	mexC	multidrug	FALSE	TRUE	FALSE	TRUE	FALSE	genus	1.80E-02	2.30E-04	0.351940489	IV
ZP_00946143	mexC	multidrug	FALSE	TRUE	FALSE	TRUE	FALSE	genus	1.20E-02	3.40E-04	0.758526559	IV
CAW29737	mexD	multidrug	FALSE	FALSE	TRUE	FALSE	FALSE	genus	2.80E-01	8.10E-03	1.335062757	IV
NC_002516.2.881071.p01	mexD	multidrug	FALSE	FALSE	TRUE	FALSE	FALSE	genus	2.30E-01	4.30E-03	1.061667558	IV
YP_001350571	mexD	multidrug	FALSE	FALSE	TRUE	FALSE	FALSE	genus	4.70E-01	9.90E-03	1.586771291	IV
YP_001668663	mexD	multidrug	FALSE	FALSE	FALSE	FALSE	FALSE	genus	6.10E-01	2.00E-02	1.491095298	IV
YP_002090520	mexD	multidrug	FALSE	FALSE	FALSE	FALSE	FALSE	strain	1.30E-01	3.90E-03	0.724603117	IV
YP_348488	mexD	multidrug	FALSE	FALSE	FALSE	FALSE	FALSE	genus	4.40E-01	2.00E-02	1.06825703	IV
YP_608682	mexD	multidrug	FALSE	FALSE	FALSE	FALSE	FALSE	genus	6.60E-01	4.90E-02	0.955059585	IV
YP_793057	mexD	multidrug	FALSE	FALSE	TRUE	FALSE	FALSE	genus	2.20E-01	4.70E-03	1.070751704	IV
AAD51344	mexE	multidrug	FALSE	FALSE	FALSE	FALSE	FALSE	strain	2.00E-03	4.40E-04	2.198270657	IV
CP001918.1.gene1258.p01	mexE	multidrug	FALSE	FALSE	TRUE	FALSE	FALSE	phylum	2.30E-01	5.10E-03	1.30856161	IV
NC_002516.2.880212.p01	mexE	multidrug	FALSE	FALSE	TRUE	FALSE	FALSE	genus	5.70E-02	3.40E-03	0.104056671	IV
NC_010400.5984910.p01	mexE	multidrug	FALSE	FALSE	TRUE	FALSE	FALSE	genus	5.50E-02	1.10E-03	0.047190673	IV
YP_001061519	mexE	multidrug	FALSE	TRUE	FALSE	TRUE	FALSE	genus	2.00E-03	4.10E-05	0.103786389	IV
YP_001116032	mexE	multidrug	FALSE	TRUE	FALSE	TRUE	FALSE	genus	4.10E-03	2.90E-05	0.019579877	IV
YP_001175678	mexE	multidrug	FALSE	FALSE	FALSE	FALSE	FALSE	strain	3.80E-01	1.10E-02	1.486555071	IV
YP_001348105	mexE	multidrug	FALSE	FALSE	TRUE	FALSE	FALSE	genus	4.10E-02	1.30E-03	0.084777275	IV
YP_001583349	mexE	multidrug	FALSE	TRUE	FALSE	TRUE	FALSE	genus	2.00E-03	2.10E-05	0.010603365	IV
YP_001778538	mexE	multidrug	FALSE	TRUE	FALSE	TRUE	FALSE	genus	0.00E+00	0.00E+00	Nature_only	IV
YP_001811891	mexE	multidrug	FALSE	TRUE	FALSE	TRUE	FALSE	genus	0.00E+00	0.00E+00	Nature_only	IV
YP_001974113	mexE	multidrug	FALSE	FALSE	FALSE	FALSE	FALSE	genus	2.70E-02	3.70E-04	0.591783768	IV
YP_002030220	mexE	multidrug	FALSE	FALSE	FALSE	FALSE	FALSE	genus	1.20E-02	2.80E-04	1.541357934	IV
YP_002086937	mexE	multidrug	FALSE	FALSE	TRUE	FALSE	FALSE	species	2.90E-02	8.70E-04	0.083185905	IV
YP_002100653	mexE	multidrug	FALSE	TRUE	FALSE	TRUE	FALSE	genus	2.00E-02	2.40E-04	0.037419206	IV
YP_002235155	mexE	multidrug	FALSE	TRUE	FALSE	TRUE	FALSE	genus	0.00E+00	0.00E+00	Nature_only	IV
YP_002383660	mexE	multidrug	FALSE	FALSE	FALSE	FALSE	FALSE	species	1.70E-01	1.90E-03	1.539782879	IV
YP_002705655	mexE	multidrug	FALSE	FALSE	FALSE	FALSE	FALSE	genus	1.40E-02	3.60E-04	0.429684482	IV
YP_002848373	mexE	multidrug	FALSE	FALSE	TRUE	FALSE	FALSE	bacteria	2.00E-01	3.50E-03	1.505688535	IV
YP_106067	mexE	multidrug	FALSE	TRUE	FALSE	TRUE	FALSE	genus	6.10E-03	7.60E-05	0.199005234	IV
YP_371055	mexE	multidrug	FALSE	TRUE	FALSE	TRUE	FALSE	genus	4.10E-03	2.10E-05	0.018346912	IV
YP_406903	mexE	multidrug	FALSE	FALSE	TRUE	FALSE	FALSE	genus	4.00E-01	2.80E-02	18.72407884	IV
YP_440294	mexE	multidrug	FALSE	TRUE	FALSE	TRUE	FALSE	genus	8.20E-03	3.00E-04	0.054653068	IV
YP_776583	mexE	multidrug	FALSE	TRUE	FALSE	TRUE	FALSE	genus	0.00E+00	0.00E+00	Nature_only	IV
ZP_02365020	mexE	multidrug	FALSE	TRUE	FALSE	TRUE	FALSE	genus	2.00E-03	1.60E-05	0.016116645	IV
ZP_02377226	mexE	multidrug	FALSE	TRUE	FALSE	TRUE	FALSE	genus	0.00E+00	0.00E+00	Nature_only	IV
ZP_02414083	mexE	multidrug	FALSE	TRUE	FALSE	TRUE	FALSE	genus	0.00E+00	0.00E+00	Nature_only	IV
ZP_02465588	mexE	multidrug	FALSE	TRUE	FALSE	TRUE	FALSE	genus	2.00E-03	1.70E-05	0.006767457	IV
ZP_02508655	mexE	multidrug	FALSE	TRUE	FALSE	TRUE	FALSE	strain	2.00E-03	4.00E-05	0.24674765	IV
CAY49157	mexF	multidrug	FALSE	FALSE	FALSE	FALSE	FALSE	order	6.10E-01	3.50E-02	0.308870287	IV
CP000675.2.gene2298.p01	mexF	multidrug	FALSE	FALSE	FALSE	FALSE	FALSE	genus	8.60E-01	7.50E-02	0.333820797	IV
CP000675.2.gene2723.p01	mexF	multidrug	FALSE	FALSE	FALSE	FALSE	FALSE	genus	8.70E-01	1.00E-01	0.691099203	IV
EEB58431	mexF	multidrug	FALSE	FALSE	FALSE	FALSE	FALSE	strain	1.70E-01	6.00E-03	0.388966684	IV
NC_002516.2.882884.p01	mexF	multidrug	FALSE	FALSE	TRUE	FALSE	FALSE	genus	3.20E-01	1.70E-02	0.176904144	IV
NP_745564	mexF	multidrug	FALSE	FALSE	FALSE	FALSE	FALSE	genus	2.10E-01	8.40E-03	0.218666858	IV
NP_792892	mexF	multidrug	FALSE	FALSE	FALSE	FALSE	FALSE	genus	3.40E-01	8.60E-03	0.291049419	IV
YP_001187672	mexF	multidrug	FALSE	FALSE	TRUE	FALSE	FALSE	genus	3.80E-01	2.40E-02	0.187158407	IV
YP_001348104	mexF	multidrug	FALSE	FALSE	TRUE	FALSE	FALSE	phylum	2.50E-01	1.10E-02	0.141362817	IV
YP_001668745	mexF	multidrug	FALSE	FALSE	FALSE	FALSE	FALSE	class	1.90E-01	6.00E-03	0.160795899	IV
YP_001749316	mexF	multidrug	FALSE	FALSE	FALSE	FALSE	FALSE	genus	1.70E-01	6.20E-03	0.203211279	IV
YP_002081505	mexF	multidrug	FALSE	FALSE	FALSE	FALSE	FALSE	strain	3.70E-01	1.70E-02	0.166546949	IV
YP_002800512	mexF	multidrug	FALSE	FALSE	FALSE	FALSE	FALSE	family	2.90E-01	2.50E-02	0.233487687	IV
YP_236040	mexF	multidrug	FALSE	FALSE	FALSE	FALSE	FALSE	genus	6.70E-01	4.00E-02	0.380444437	IV
YP_260346	mexF	multidrug	FALSE	FALSE	FALSE	FALSE	FALSE	genus	4.20E-01	1.90E-02	0.168492395	IV
YP_274481	mexF	multidrug	FALSE	FALSE	FALSE	FALSE	FALSE	genus	3.10E-01	9.20E-03	0.228873209	IV
YP_348389	mexF	multidrug	FALSE	FALSE	FALSE	FALSE	FALSE	genus	3.00E-01	1.60E-02	0.194643965	IV
YP_607927	mexF	multidrug	FALSE	FALSE	FALSE	FALSE	FALSE	genus	1.70E-01	7.00E-03	0.149039871	IV
NC_002516.2.880450.p01	mexH	multidrug	FALSE	FALSE	TRUE	FALSE	FALSE	genus	6.10E-03	5.60E-05	0.103427847	IV
YP_001346278	mexH	multidrug	FALSE	FALSE	TRUE	FALSE	FALSE	genus	1.60E-02	1.80E-04	1.163128542	IV
YP_788913	mexH	multidrug	FALSE	FALSE	TRUE	FALSE	FALSE	genus	2.00E-03	7.20E-06	0.045333212	IV
NC_002516.2.880346.p01	mexI	multidrug	FALSE	FALSE	TRUE	FALSE	FALSE	genus	6.10E-01	2.30E-02	0.337703882	IV
YP_001346277	mexI	multidrug	FALSE	FALSE	TRUE	FALSE	FALSE	genus	4.90E-01	1.40E-02	0.481287775	IV
YP_788912	mexI	multidrug	FALSE	FALSE	TRUE	FALSE	FALSE	genus	6.50E-01	3.50E-02	0.310498259	IV
NC_002516.2.880417.p01	mexT	multidrug	FALSE	FALSE	TRUE	FALSE	FALSE	species	8.20E-02	8.60E-03	0.115252605	IV
NC_011595.7059912.p01	mexT	multidrug	FALSE	FALSE	TRUE	FALSE	FALSE	order	1.80E-01	5.70E-02	0.421987717	IV
AAG07763	mexW	multidrug	FALSE	FALSE	TRUE	FALSE	FALSE	genus	1.90E-01	1.80E-02	0.320662689	IV
CAY51926	mexW	multidrug	FALSE	FALSE	FALSE	FALSE	FALSE	genus	1.70E-01	9.20E-03	0.258643964	IV
NP_743067	mexW	multidrug	FALSE	FALSE	FALSE	FALSE	FALSE	genus	2.80E-01	9.60E-03	0.574335243	IV
YP_001186705	mexW	multidrug	FALSE	FALSE	FALSE	FALSE	FALSE	genus	5.90E-01	3.80E-02	0.433247152	IV
YP_001266290	mexW	multidrug	FALSE	FALSE	FALSE	FALSE	FALSE	genus	5.30E-01	1.40E-02	0.723692617	IV
YP_001350280	mexW	multidrug	FALSE	FALSE	TRUE	FALSE	FALSE	genus	5.90E-01	3.60E-02	0.513565624	IV
YP_001670703	mexW	multidrug	FALSE	FALSE	FALSE	FALSE	FALSE	class	1.70E-01	7.50E-03	0.418616444	IV
YP_350221	mexW	multidrug	FALSE	FALSE	FALSE	FALSE	FALSE	genus	5.00E-01	2.30E-02	0.468965222	IV
YP_606823	mexW	multidrug	FALSE	FALSE	FALSE	FALSE	FALSE	genus	1.70E-01	2.10E-02	0.691391965	IV
YP_792720	mexW	multidrug	FALSE	FALSE	TRUE	FALSE	FALSE	genus	4.80E-01	3.00E-02	0.399285851	IV
AAG05407	mexX	multidrug	FALSE	FALSE	TRUE	FALSE	FALSE	genus	2.00E-03	9.00E-06	0.036997679	IV
ABC38359	mexX	multidrug	FALSE	FALSE	FALSE	FALSE	FALSE	genus	2.40E-02	4.10E-04	0.81538111	IV
CAW28031	mexX	multidrug	FALSE	FALSE	TRUE	FALSE	FALSE	genus	2.00E-03	1.10E-05	0.082937171	IV
CP000647.1.gene3709.p01	mexX	multidrug	FALSE	FALSE	TRUE	FALSE	FALSE	bacteria	4.90E-01	2.60E-02	1.888763099	IV
NC_002695.1.916015.p01	mexX	multidrug	FALSE	FALSE	TRUE	FALSE	FALSE	phylum	6.50E-01	2.60E-01	26.0015531	IV
YP_001066168	mexX	multidrug	FALSE	FALSE	FALSE	FALSE	FALSE	genus	0.00E+00	0.00E+00	Nature_only	IV
YP_001348629	mexX	multidrug	FALSE	FALSE	TRUE	FALSE	FALSE	genus	8.20E-03	7.30E-05	0.094417673	IV
YP_001764893	mexX	multidrug	FALSE	FALSE	FALSE	FALSE	FALSE	genus	5.50E-02	5.90E-04	0.385576321	IV
YP_002022792	mexX	multidrug	FALSE	FALSE	FALSE	FALSE	FALSE	strain	0.00E+00	0.00E+00	Nature_only	IV
YP_002035949	mexX	multidrug	FALSE	TRUE	FALSE	TRUE	FALSE	genus	2.00E-03	8.90E-04	0.051784524	IV
YP_002106217	mexX	multidrug	FALSE	TRUE	FALSE	TRUE	FALSE	genus	6.10E-03	6.50E-05	0.585375656	IV
YP_002110288	mexX	multidrug	FALSE	FALSE	FALSE	FALSE	FALSE	strain	8.20E-03	6.60E-05	1.443359171	IV
YP_791220	mexX	multidrug	FALSE	FALSE	TRUE	FALSE	FALSE	genus	8.20E-03	6.80E-05	0.589743534	IV
ZP_02463551	mexX	multidrug	FALSE	FALSE	FALSE	FALSE	FALSE	genus	2.00E-03	1.80E-05	0.025396382	IV
CAW28032	mexY	multidrug	FALSE	FALSE	TRUE	FALSE	FALSE	genus	2.50E-01	4.40E-03	1.157184532	IV
YP_001348630	mexY	multidrug	FALSE	FALSE	TRUE	FALSE	FALSE	genus	4.30E-01	1.60E-02	1.205188743	IV
YP_791221	mexY	multidrug	FALSE	FALSE	TRUE	FALSE	FALSE	genus	2.90E-01	4.40E-03	1.261116534	IV
NC_011035.1.6449630.p01	mtrE	multidrug	FALSE	TRUE	FALSE	TRUE	FALSE	genus	8.40E-02	6.30E-03	5.307991673	IV
NC_011035.1.6447745.p01	mtrR	multidrug	FALSE	TRUE	FALSE	TRUE	FALSE	genus	6.30E-02	5.30E-03	12.0884365	IV
AF170880.4.gene1.p01	multidrug_ABC_transporter	multidrug	FALSE	FALSE	FALSE	FALSE	FALSE	genus	8.70E-01	7.40E-02	0.103765486	IV
NC_002758.1121879.p01	multidrug_ABC_transporter	multidrug	FALSE	TRUE	TRUE	TRUE	FALSE	bacteria	1.00E+00	7.40E-01	2.979798149	IV
NC_010400.5984909.p01	multidrug_ABC_transporter	multidrug	FALSE	FALSE	TRUE	FALSE	FALSE	genus	4.50E-01	5.30E-02	0.216249069	IV
AAB47993	multidrug_transporter	multidrug	FALSE	FALSE	TRUE	FALSE	FALSE	strain	1.00E-02	2.40E-04	21.18155844	IV
AAF14523	multidrug_transporter	multidrug	FALSE	FALSE	TRUE	FALSE	FALSE	genus	1.60E-01	1.80E-03	1.161503837	IV
AAQ92181	multidrug_transporter	multidrug	FALSE	FALSE	FALSE	FALSE	FALSE	genus	8.80E-01	8.70E-02	0.557933467	IV
CAB12101	multidrug_transporter	multidrug	FALSE	FALSE	FALSE	FALSE	FALSE	class	3.70E-02	5.50E-03	3.665831747	IV
CAG34250	multidrug_transporter	multidrug	FALSE	FALSE	FALSE	FALSE	FALSE	genus	4.60E-01	1.60E-02	0.793574296	IV
CP003583.1.gene1005.p01	multidrug_transporter	multidrug	FALSE	FALSE	TRUE	FALSE	FALSE	genus	2.50E-01	2.00E-02	46.12320923	IV
CP004022.1.gene1549.p01	multidrug_transporter	multidrug	FALSE	FALSE	TRUE	FALSE	FALSE	order	4.70E-02	9.20E-04	0.942206764	IV
EDK74221	multidrug_transporter	multidrug	FALSE	FALSE	FALSE	FALSE	FALSE	genus	2.80E-01	3.40E-03	29.04703301	IV
NC_010400.5984386.p01	multidrug_transporter	multidrug	FALSE	FALSE	TRUE	FALSE	FALSE	strain	7.60E-02	3.30E-03	0.277004418	IV
NC_011586.7045443.p01	multidrug_transporter	multidrug	FALSE	FALSE	TRUE	FALSE	FALSE	genus	7.30E-02	2.70E-03	0.231242574	IV
NC_011586.7046576.p01	multidrug_transporter	multidrug	FALSE	FALSE	TRUE	FALSE	FALSE	genus	2.90E-01	4.60E-02	0.239117087	IV
NP_390536	multidrug_transporter	multidrug	FALSE	FALSE	FALSE	FALSE	FALSE	genus	3.50E-02	1.10E-02	21.02658957	IV
X92946.gene.p01	multidrug_transporter	multidrug	FALSE	FALSE	FALSE	FALSE	FALSE	genus	4.50E-02	1.50E-03	26.71568428	IV
YP_001031495	multidrug_transporter	multidrug	FALSE	FALSE	FALSE	FALSE	FALSE	species	7.60E-02	6.60E-04	13.39119484	IV
YP_001694417	multidrug_transporter	multidrug	FALSE	FALSE	FALSE	FALSE	FALSE	genus	3.00E-01	3.80E-03	73.75175776	IV
YP_001973746	multidrug_transporter	multidrug	FALSE	FALSE	FALSE	FALSE	FALSE	genus	9.80E-02	2.30E-03	1.407874094	IV
YP_002029849	multidrug_transporter	multidrug	FALSE	FALSE	FALSE	FALSE	FALSE	genus	6.80E-01	5.20E-02	1.031018646	IV
YP_002081114	multidrug_transporter	multidrug	FALSE	FALSE	TRUE	FALSE	FALSE	genus	2.60E-01	3.50E-03	1.162036647	IV
YP_002086467	multidrug_transporter	multidrug	FALSE	FALSE	FALSE	FALSE	FALSE	strain	1.30E-01	9.70E-04	0.928646557	IV
YP_002382152	multidrug_transporter	multidrug	FALSE	FALSE	FALSE	FALSE	FALSE	species	3.50E-01	1.80E-02	4.362465382	IV
YP_002401983	multidrug_transporter	multidrug	FALSE	FALSE	TRUE	FALSE	FALSE	genus	2.50E-01	9.50E-03	31.52266737	IV
YP_002411785	multidrug_transporter	multidrug	FALSE	FALSE	TRUE	FALSE	FALSE	genus	2.30E-01	8.00E-03	66.99222482	IV
YP_586061	multidrug_transporter	multidrug	FALSE	TRUE	FALSE	TRUE	FALSE	family	7.70E-01	5.00E-02	0.725542011	IV
ZP_01819864	multidrug_transporter	multidrug	FALSE	FALSE	FALSE	FALSE	FALSE	strain	3.70E-02	1.40E-04	2.654139866	IV
ZP_02700344	multidrug_transporter	multidrug	FALSE	FALSE	FALSE	FALSE	FALSE	genus	3.50E-02	1.50E-04	0.993096689	IV
ZP_03592168	multidrug_transporter	multidrug	FALSE	FALSE	FALSE	FALSE	FALSE	class	6.30E-02	5.60E-03	5.261369205	IV
ZP_03823621	multidrug_transporter	multidrug	FALSE	FALSE	FALSE	FALSE	FALSE	genus	1.80E-02	1.50E-04	0.078077419	IV
ZP_04661877	multidrug_transporter	multidrug	FALSE	FALSE	TRUE	FALSE	FALSE	genus	2.20E-02	2.10E-04	0.113462713	IV
BAA36484	norA	multidrug	FALSE	TRUE	TRUE	TRUE	FALSE	genus	6.10E-03	5.50E-05	2.748333333	IV
YP_001246098	norA	multidrug	FALSE	FALSE	TRUE	FALSE	FALSE	genus	1.20E-02	7.60E-05	6.792509363	IV
YP_187949	norA	multidrug	FALSE	FALSE	FALSE	FALSE	FALSE	genus	6.10E-03	3.40E-05	2.027531957	IV
ZP_04060517	norA	multidrug	FALSE	FALSE	FALSE	FALSE	FALSE	class	1.40E-02	8.10E-05	0.0134733	IV
ZP_04677690	norA	multidrug	FALSE	FALSE	FALSE	FALSE	FALSE	bacteria	6.10E-03	7.20E-05	0.555631655	IV
AF336096.1.gene1.p01	omp36	multidrug	FALSE	FALSE	FALSE	FALSE	FALSE	genus	5.00E-01	4.80E-02	7.127219684	IV
AF336097.1.gene1.p01	omp36	multidrug	FALSE	FALSE	TRUE	FALSE	FALSE	family	5.60E-01	1.10E-01	9.024859563	IV
CP000034.1.gene2328.p01	ompF	multidrug	FALSE	FALSE	TRUE	FALSE	FALSE	family	6.00E-01	2.70E-01	34.9715902	IV
CP000647.1.gene2517.p01	ompF	multidrug	FALSE	FALSE	TRUE	FALSE	FALSE	bacteria	2.50E-01	2.10E-02	57.31095501	IV
CP000647.1.gene956.p01	ompF	multidrug	FALSE	FALSE	TRUE	FALSE	FALSE	bacteria	4.90E-01	5.70E-02	5.128571232	IV
CP001918.1.gene2749.p01	ompF	multidrug	FALSE	FALSE	TRUE	FALSE	FALSE	phylum	4.50E-01	4.10E-02	6.76574564	IV
CP004022.1.gene834.p01	ompF	multidrug	FALSE	FALSE	TRUE	FALSE	FALSE	genus	8.80E-02	1.70E-03	6.909012952	IV
CP000034.1.gene3672.p01	ompR	multidrug	FALSE	TRUE	TRUE	TRUE	FALSE	bacteria	7.00E-01	4.20E-01	7.687327165	IV
NC_008702.1.4607594.p01	ompR	multidrug	FALSE	FALSE	FALSE	FALSE	FALSE	genus	7.30E-01	7.30E-02	0.280036937	IV
NC_010400.5986590.p01	ompR	multidrug	FALSE	FALSE	TRUE	FALSE	FALSE	strain	8.60E-01	6.40E-02	0.404309972	IV
NC_011586.7046327.p01	ompR	multidrug	FALSE	FALSE	TRUE	FALSE	FALSE	order	4.00E-01	2.20E-02	0.500106978	IV
CAR56415	opcM	multidrug	FALSE	TRUE	FALSE	TRUE	FALSE	genus	0.00E+00	0.00E+00	Nature_only	IV
YP_001116030	opcM	multidrug	FALSE	TRUE	FALSE	TRUE	FALSE	genus	0.00E+00	0.00E+00	Nature_only	IV
YP_001778540	opcM	multidrug	FALSE	TRUE	FALSE	TRUE	FALSE	genus	0.00E+00	0.00E+00	Nature_only	IV
YP_001811889	opcM	multidrug	FALSE	TRUE	FALSE	TRUE	FALSE	genus	0.00E+00	0.00E+00	Nature_only	IV
YP_001949526	opcM	multidrug	FALSE	TRUE	FALSE	TRUE	FALSE	genus	0.00E+00	0.00E+00	Nature_only	IV
YP_002095805	opcM	multidrug	FALSE	FALSE	FALSE	FALSE	FALSE	strain	2.00E-03	1.80E-05	0.025187283	IV
YP_002100652	opcM	multidrug	FALSE	FALSE	FALSE	FALSE	FALSE	strain	0.00E+00	0.00E+00	Nature_only	IV
YP_371057	opcM	multidrug	FALSE	TRUE	FALSE	TRUE	FALSE	genus	0.00E+00	0.00E+00	Nature_only	IV
YP_622885	opcM	multidrug	FALSE	TRUE	FALSE	TRUE	FALSE	genus	0.00E+00	0.00E+00	Nature_only	IV
ZP_03573945	opcM	multidrug	FALSE	TRUE	FALSE	TRUE	FALSE	genus	6.10E-03	6.40E-05	0.045529362	IV
ZP_03583211	opcM	multidrug	FALSE	TRUE	FALSE	TRUE	FALSE	genus	2.00E-03	9.60E-06	0.037164647	IV
BAC24097	opmD	multidrug	FALSE	FALSE	TRUE	FALSE	FALSE	genus	0.00E+00	0.00E+00	Nature_only	IV
YP_001346276	opmD	multidrug	FALSE	FALSE	TRUE	FALSE	FALSE	genus	2.00E-03	7.70E-06	0.018570539	IV
YP_788911	opmD	multidrug	FALSE	FALSE	TRUE	FALSE	FALSE	genus	2.00E-03	7.70E-06	0.046854605	IV
YP_001058926	oprA	multidrug	FALSE	FALSE	FALSE	FALSE	FALSE	genus	4.30E-01	8.70E-03	0.961339857	IV
YP_002009764	oprA	multidrug	FALSE	FALSE	FALSE	FALSE	FALSE	genus	1.60E-02	2.40E-04	0.192281891	IV
YP_002896634	oprA	multidrug	FALSE	FALSE	FALSE	FALSE	FALSE	species	6.10E-03	1.00E-04	0.658393121	IV
YP_442964	oprA	multidrug	FALSE	FALSE	FALSE	FALSE	FALSE	genus	4.10E-02	4.40E-04	0.328587481	IV
ZP_03452771	oprA	multidrug	FALSE	TRUE	FALSE	TRUE	FALSE	genus	4.50E-02	4.70E-04	0.229466651	IV
NC_002516.2.881070.p01	oprJ	multidrug	FALSE	FALSE	TRUE	FALSE	FALSE	genus	5.30E-02	2.10E-03	1.056604414	IV
YP_002090521	oprJ	multidrug	FALSE	FALSE	TRUE	FALSE	FALSE	genus	4.10E-02	1.50E-03	1.321233188	IV
[truncated: 392 more rows]
