# Supplementary material for: First Report and Comprehensive Risk Index of blaIMP-1-Harboring Brucella anthropi in Municipal Wastewater-Irrigated Soil
Source: Microorganisms. 2026 Mar 18;14(3):688. doi: 10.3390/microorganisms14030688 (PMC13029125; doi:10.3390/microorganisms14030688)
Supplement: Supplementary file 1 [file microorganisms-14-00688-s001.zip › Table S6 VFDB rank.xlsx]

## Sheet: Sheet1
Table S6 The toxicity gene classification used in the GRI calculation
Risk Tier	Assigned Weight (W_VF)	Functional Category	Genetic Determinants	Biological Rationale
Tier 1	5	Master regulators	bvrR, bvrS	Two-component regulatory system essential for sensory transduction, intracellular survival, and niche establishment.
Tier 1	5	T4SS effectors	ricA, bspA, bspB, bspC, bspE, bspF, bspJ, bspL, vceA, vceC, BPE005, BPE043, BPE123, BPE275, sepA	Crucial intracellular effectors secreted via the Type IV secretion system; directly mediate host immune evasion and intracellular replication.
Tier 1	5	T4SS components	virB1-virB11	Core structural assembly components of the Type IV secretion system, indispensable for full virulence and effector translocation.
Tier 1	5	Immunomodulators	btpA, btpB	TIR-domain containing effector proteins that suppress host innate immune responses (e.g., TLR signaling).
Tier 2	1	Adhesins	bigA, bigB, bmaA, bmaB/omaA, bmaC, btaE, btaF	Surface adhesins facilitating initial host cell attachment; classified as general virulence-associated structural factors.
Tier 2	1	LPS biosynthesis	lpxA/B/C/D/E/K, manA/B/C, wbk, wbo, wzt, wzm, kds, pgm, pmm, gmd, per, lps, wbd, waa/kdt, htrB, acpXL, fabZ	Genes encoding enzymes for lipopolysaccharide assembly, functioning as general biosynthetic components.
Tier 2	1	Iron acquisition	vibH/entF, dhbA/B/C/E, entD	Brucebactin synthesis and transport genes involved in basic nutritional acquisition and metabolism under host restriction.
Tier 2	1	Other metabolism	cgs	Cyclic-β-glucan synthase gene involved in osmotic adaptation and basic metabolic maintenance.
