# Supplementary material for: First Report and Comprehensive Risk Index of blaIMP-1-Harboring Brucella anthropi in Municipal Wastewater-Irrigated Soil
Source: Microorganisms. 2026 Mar 18;14(3):688. doi: 10.3390/microorganisms14030688 (PMC13029125; doi:10.3390/microorganisms14030688)
Supplement: Supplementary file 1 [file microorganisms-14-00688-s001.zip › Table S7R.xlsx]

## Sheet: Sheet1
Table S7 Details for calculating the R indicator using SBA01
Risk Dimension	Parameter Sub-category	Target Evaluated / Determinant	Assigned Weight / Rank	Biological Status / Empirical Input	Sub-score Definition
PRI	Last-resort agents (Wp=3)	MEM/ETP(Carbapenems)	3	Non-susceptible (Ii​=1)	3×1=3
		CT (Polymyxins)	3	Non-susceptible (Ii​=1)	3×1=3
		TGC (Glycylcyclines)	3	Susceptible (Ii​=0)	3×0=0
	High-priority agents (Wp=2)	CZA (BLBLIs)	2	Non-susceptible (Ii​=1)	2×1=2
		CTX/CAZ (Cephalosporins)	2	Non-susceptible (Ii​=1)	2×1=2
		CIP/NAL (Fluoroquinolones)	2	Non-susceptible (Ii​=1)	2×1=2
		AZI (Macrolides)	2	Non-susceptible (Ii​=1)	2×1=2
	Standard agents (Wp=1)	AMK (Aminoglycosides)	1	Susceptible (Ii​=0)	1×0=0
		GEN/STR (Aminoglycosides)	1	Non-susceptible (Ii​=1)	1×1=1
		CHL (Phenicols)	1	Non-susceptible (Ii​=1)	1×1=1
		SXT/Other (Standard)	1	Non-susceptible (Ii​=1)	1×1=1
	PRI	Sum	21	--	17/21=0.81
GRI	ARGs	blaIMP−1,floR	Rank I (WA​=10)	Present (n=2)	10×1=20
		AAC(6')-Ib4	Rank III(WA=3)	Present (n=1)	3×1=3
		sul1,qacG,qacE，adeF	Rank IV (WA=1)	Present (n=4)	1×4=4
	Virulence Factors	bvrR, bvrS, ricA, bspA, bspB, bspE, bspF, BPE005, BPE043, BPE123, BPE275 (n=11)	Tier 1 (WV​=5)	Present (n=11)	5×11=55
		lpxA, lpxB, lpxC, lpxD, lpxK, acpXL (two variants), pgm, lpsB/lpcC, kdsA, kdsB, manCcore, manCoAg, manAoAg, cgs, wbpZ, wbpL, fabZ, htrB, fliY, waaA/kdtA (n=21)	Tier 2 (WV=1)	Present (n=21)	1×21=21
	GRI Normalization	Total Genotypic Hazard (GRIraw​)	--	GRIraw​(103)>100	Min(1,100GRIraw​​)=1.0
SRI	Bioinformatic Evidence	Canonical transfer modules (oriT/relaxase)	Sbio​ scale	None detected strictly	Sbio​=0
	Experimental Validation	Mating assay transfer frequency	Sexp​ scale	Verified transfer in vitro	Sexp​=1.0
	SRI Integration	Discrepancy Resolution Max(Sexp​,Sbio​))	--	Empirical priority	Max(1.0,0)=1.0
R	Integrated Magnitude	Vectorial Convergence (R)	--	R=0.812+1.02+1.02​	1.63 (≥1.4,Critical)
