# Supplementary material for: First Report and Comprehensive Risk Index of blaIMP-1-Harboring Brucella anthropi in Municipal Wastewater-Irrigated Soil
Source: Microorganisms. 2026 Mar 18;14(3):688. doi: 10.3390/microorganisms14030688 (PMC13029125; doi:10.3390/microorganisms14030688)
Supplement: Supplementary file 1 [file microorganisms-14-00688-s001.zip › Table S8 CONTIGS.xlsx]

## Sheet: Sheet1
Table S8. Sequencing and assembly quality parameters for plasmids in B. anthropi SBA01 and its transconjugants.
Strain	Replicon/Contig	Length (bp)	Coverage (×)	Normalized Cov	Ref. ID	Status
SBA01	pSBA01-1 (Megaplasmid)	217301	114.7	1.13	contig_1	Circular
	pSBA01-2	115116	112.5	1.11	contig_2	Circular
	pSBA01-3	8639	129.8	1.28	contig_4	Circular
	pSBA01-4	6381	134.4	1.33	contig_5	Circular
	pSBA01-5 (pSBA01-con)	4814	129.4	1.28	contig_6	Circular
TBK1 (TC)	pSBA01-con	50,902*	117.2	0.58	contig_33	Complete
	pSBA01-IMP (Total 10 contigs)	20,269 (Sum)	246.7 (Avg)	1.21 (Avg)	contig_85-103	Fragmented
