# Supplementary material for: First Report and Comprehensive Risk Index of blaIMP-1-Harboring Brucella anthropi in Municipal Wastewater-Irrigated Soil
Source: Microorganisms. 2026 Mar 18;14(3):688. doi: 10.3390/microorganisms14030688 (PMC13029125; doi:10.3390/microorganisms14030688)
Supplement: Supplementary file 1 [file microorganisms-14-00688-s001.zip › Table S9 mutation.xlsx]

## Sheet: Integrated_Mutations_Analysis
Table S9 The mutation sites of the colistin resistance-related genes were identified in B. anthropi SBA01, 49188, and T210003.
Gene	Position	SBA01	49188	T210003
MexP	56	V	I	I
MexP	99	G	R	R
MexP	161	R	K	K
MexP	260	S	P	P
MexP	365	I	V	V
MexP	408	D	G	G
MexQ	60	A	T	A
MexQ	549	F	V	V
MexQ	698	S	G	G
MexQ	706	E	G	G
MexQ	973	L	Q	Q
MexQ	1040	I	L	L
MsbA	1	-	M	M
MsbA	2	-	H	H
MsbA	3	M	V	V
MsbA	30	V	I	I
PhnE1	21	T	A	A
PhoP	128	V	V	A
PhoP	168	L	V	V
PhoP	175	V	I	V
PhoP	223	D	D	N
PstA	10	G	D	D
